# Supplementary material for: The RNA-binding protein hnRNPLL induces a T cell alternative splicing program delineated by differential intron retention in polyadenylated RNA
Source: Genome Biol. 2014 Jan 29;15(1):R26. doi: 10.1186/gb-2014-15-1-r26 (PMC4053824; doi:10.1186/gb-2014-15-1-r26)
Supplement: Additional file 1: Table S1 — Table of differential intron usage found by DEXSeq. [file gb-2014-15-1-r26-S1.txt]

exonID	dispersion	pvalue	padjust	meanBase	log2fold(2/1)	Genename	loc	OT1wtTcd8_s26	OT1wtTcd8_s27	OT1thuTcd8_s28	OT1thuTcd8_s29	intronID.big
Intron0037	0.00587125693080308	2.40295899139574e-176	9.50406325481885e-171	319.414001560591	-5.04991250711518	Ctse	1:133545935-133546234	735	567	1	1	ENSMUSG00000004552:002
Intron0184	0.00160396576681899	9.73626564033322e-170	2.56722606982426e-164	1265.53638985364	-1.35551701418395	Ptprc	1:140013603-140013902	2526	2060	351	224	ENSMUSG00000026395:044
Intron0199	0.00313846134552362	1.79802978053313e-127	3.55573874323781e-122	612.808976189546	-1.80873965040638	Ptprc	1:140017944-140018243	1302	1038	88	70	ENSMUSG00000026395:046
Intron0212	0.00203238625235294	1.70609857872588e-63	1.12464596560794e-58	975.455672358023	-0.866034782423664	Ptprc	1:140021862-140022161	1689	1483	475	322	ENSMUSG00000026395:047
Intron0190	0.00112569228415211	2.84075851417852e-26	4.99361157215697e-22	1894.47070303501	-0.367844864302095	Ptprc	1:140015372-140015671	2744	2396	1519	1062	ENSMUSG00000026395:045
Intron0180	0.00336399901247703	3.38136815558179e-23	5.14377625405742e-19	1057.45313246181	-0.599412033695346	Ptprc	1:140012520-140012819	1806	1370	698	458	ENSMUSG00000026395:043
Intron0001	0.00678093497635782	3.2057591046402e-21	4.44886249919919e-17	275.506391611939	-0.909015522809664	Ddb2	2:91052170-91052436	571	338	125	102	ENSMUSG00000002109:006
Intron0081	0.00837757018013224	2.36214660993629e-20	3.16699802179306e-16	221.955197988801	-1.00362559533682	Senp2	16:22033138-22033437	387	341	95	78	ENSMUSG00000022855:011
Intron0039	0.0292152682976635	2.56686520437783e-19	3.32863505347376e-15	62.7564252738677	-2.07213909807167	Trim30a	7:111571772-111572071	130	107	13	6	ENSMUSG00000030921:010
Intron0022	0.0517359499269969	1.24491430766385e-16	1.42719502143672e-12	35.3520186861017	-18.6381194610322	Atp2c1	9:105312234-105312533	63	78	0	0	ENSMUSG00000032570:003
Intron0206	0.0231357386666425	2.51711601833782e-16	2.84444897712253e-12	79.3645786821858	1.65068418490567	Rab3gap2	1:187089239-187089538	15	9	166	134	ENSMUSG00000039318:024
Intron0049	0.0527877571305315	3.93809047517792e-16	4.38753198391548e-12	34.6454362320497	16.9549431217877	4933439F18Rik	11:60245536-60245834	0	0	62	76	ENSMUSG00000018415:003
Intron0104	0.00825241696704888	9.98418788352107e-16	1.06726920831104e-11	225.389250880685	-0.869779394147743	Slc12a7	13:73901639-73901938	384	352	95	82	ENSMUSG00000017756:003
Intron0103	0.00469991467839765	2.34488128303138e-14	2.26203834306867e-10	401.886137093426	0.626887784330706	Ptprc	1:139989582-139989881	313	231	652	454	ENSMUSG00000026395:035
Intron0323	0.00871640377625655	1.66110864087872e-13	1.45998529799366e-09	213.162366032681	0.863340185260748	Ash1l	3:88871464-88871763	61	50	458	308	ENSMUSG00000028053:020
Intron0001	0.125864052531837	2.33215046498724e-13	2.02725382672401e-09	24.8416097950842	1.26956061748567	Rpl29	9:106331971-106332270	46	17	25	16	ENSMUSG00000048758:003
Intron0144	0.0685294648247925	1.13146740673238e-11	8.36471647427585e-08	47.6294102758335	17.6921118013834	4930422G04Rik	3:127301041-127301340	0	0	67	119	ENSMUSG00000051278:015
Intron0001	0.0065827023387711	1.29261078967438e-11	9.46753623107526e-08	284.014112112813	0.621998756775118	Degs1	1:184207025-184207324	131	125	523	382	ENSMUSG00000038633:001
Intron0006	0.0842769053498313	4.89103879567715e-11	3.48554812481486e-07	21.6754124363811	-2.47748460139419	Ighg2c	12:114525154-114525453	19	52	11	3	ENSMUSG00000076612:002
Intron0101	0.0110592625915022	1.65774393792797e-10	1.08373982414807e-06	167.327958794064	-0.793884647741659	Slc12a7	13:73900786-73901085	291	245	67	75	ENSMUSG00000017756:001
Intron0086	0.0379512278918537	1.96965958572947e-10	1.26671530251998e-06	48.2481461899925	-1.57390370181204	Kif21b	1:138054927-138055226	97	77	14	9	ENSMUSG00000041642:023
Intron0002	0.0132648319669405	1.0300471673695e-09	6.12630233687441e-06	179.025320252657	-0.804733889706491	Ddb2	2:91052483-91052606	379	197	94	72	ENSMUSG00000002109:007
Intron0117	0.0959648530513351	4.65226131396757e-09	2.55560990776928e-05	19.0309759227865	-17.7296304684826	Pik3r4	9:105581551-105581850	40	37	0	0	ENSMUSG00000032571:015
Intron0122	0.0249104692611735	4.79812774540245e-09	2.617560683066e-05	73.6729851842219	-1.09462595429723	Itga4	2:79136131-79136430	140	101	31	29	ENSMUSG00000027009:028
Intron0089	0.0132122006215647	5.71474740445405e-09	3.07519499275189e-05	139.72048955471	-0.75004137286408	Ube2d3	3:135127208-135127507	249	189	85	50	ENSMUSG00000078578:008
Intron0011	0.0101546785726444	6.06448480826095e-09	3.24134420126937e-05	182.477261157897	-0.65705826482843	Cdc42	4:136880935-136881234	295	251	103	92	ENSMUSG00000006699:004
Intron0003	0.00917624534652638	7.53122183581811e-09	3.89374013646222e-05	202.286778801149	-0.6342513846034	Il7r	15:9438538-9438837	319	303	113	85	ENSMUSG00000003882:002
Intron0097	0.115881118170465	1.2937056028509e-08	6.33499544207399e-05	21.97589571486	-17.7507316466687	Pik3r4	9:105575740-105576039	30	56	0	0	ENSMUSG00000032571:013
Intron0017	0.0313895573308734	1.37347613145378e-08	6.62476112356027e-05	58.3866838554553	-1.23364069317103	1810031K17Rik	1:75137581-75137880	98	100	18	19	ENSMUSG00000033159:011
Intron0143	0.0143918204611598	2.48334650404876e-08	0.000116236780183296	128.136907951404	-0.782937151079716	Herc3	6:58824995-58825294	199	184	68	67	ENSMUSG00000029804:028
Intron0078	0.0807757597671907	2.9476323603023e-08	0.000134003771607467	30.1077397547495	-2.25772323297619	Kdsr	1:108644414-108644713	89	33	3	2	ENSMUSG00000009905:007
Intron0017	0.00409181277156603	3.39250271569081e-08	0.000153346938468166	464.095078246852	-0.393777889040148	Als2cl	9:110787570-110787869	626	567	341	342	ENSMUSG00000044037:012
Intron0059	0.120997984660289	4.66988120614185e-08	0.000197758386383537	15.0883580983544	-15.5808026848735	Wdr82	9:106094038-106094043	37	25	0	0	ENSMUSG00000020257:011
Intron0019	0.0449845396642367	4.67502095416373e-08	0.000197758386383537	40.6770846601932	-1.45860159193937	Gnai2	9:107522794-107523093	91	58	13	6	ENSMUSG00000032562:010
Intron0089	0.115761579246182	6.58864025282215e-08	0.000275757253925392	15.7718351394356	15.9131397793312	Dgcr8	16:18285702-18286001	0	0	34	30	ENSMUSG00000022718:024
Intron0008	0.0148814244515245	7.37144506255763e-08	0.00030689653620184	123.874380964561	-0.763669531760142	Hnrnpa2b1	6:51415241-51415540	203	168	87	49	ENSMUSG00000004980:007
Intron0068	0.0257960695842403	1.40453033354432e-07	0.000561124055426042	71.127616224924	1.04475939081424	Pitpna	11:75421917-75422216	26	23	144	99	ENSMUSG00000017781:007
Intron0048	0.0244233563512121	1.52091610791502e-07	0.000601545134422008	75.1522514697727	-1.01016009217954	Atp2c1	9:105322222-105322404	145	107	34	22	ENSMUSG00000032570:015
Intron0140	0.0270205833150084	1.78522859503212e-07	0.000696829057009771	67.8846676264974	-1.04470595586696	Smek2	11:29115921-29116220	142	85	25	27	ENSMUSG00000020463:027
Intron0414	0.00283982192193767	2.07765963332066e-07	0.000797811213468758	681.184990609128	0.307220597228355	Evl	12:109917134-109917433	641	498	844	783	ENSMUSG00000021262:010
Intron0002	0.00480461130601397	2.4080482420795e-07	0.00091578769275584	392.820541041383	-0.397684970001519	Arhgap9	10:126759947-126760246	546	459	349	249	ENSMUSG00000040345:002
Intron0001	0.00762454769803126	2.79768552494438e-07	0.00104884037004586	244.355952208441	-0.518089961343824	Eif4g2	7:118216272-118216571	377	292	176	151	ENSMUSG00000005610:005
Intron0059	0.0115416949000528	2.85664653747195e-07	0.00106088878428941	160.233415490125	0.650317901159777	Als2cl	9:110798990-110799140	100	88	240	221	ENSMUSG00000044037:034
Intron0020	0.00692372735478099	2.89387103027546e-07	0.00106969102854149	288.072044555876	-0.462747557170209	Ptprc	1:139966740-139967039	466	352	230	135	ENSMUSG00000026395:010
Intron0160	0.115854147928274	4.80113229429483e-07	0.00165844527456596	15.7592154880073	-2.65172614338359	Rab3gap2	1:187075329-187075542	39	24	1	1	ENSMUSG00000039318:014
Intron0016	0.0179878498764333	4.88014604699413e-07	0.00167840953371903	102.285794477048	-0.802218331218608	Twf2	9:106109898-106110197	183	143	54	38	ENSMUSG00000023277:002
Intron0100	0.0115547512375521	5.53229428717141e-07	0.00187820203861854	160.049763368411	0.644477863246241	Ptprc	1:139988811-139989110	134	81	256	187	ENSMUSG00000026395:034
Intron0007	0.0141663675598226	7.71308077610423e-07	0.00253165074121233	130.199946437423	-0.673361116065452	Ppm1m	9:106099220-106099519	172	201	85	66	ENSMUSG00000020253:010
Intron0012	0.0030940134731578	1.01240754301678e-06	0.00324228639171078	622.103023151752	0.307416565048329	Sugt1	14:79990819-79991118	500	488	858	682	ENSMUSG00000022024:002
Intron0011	0.0334075489413704	1.07596632914061e-06	0.00343194211830685	54.8424952260357	-1.0493492255333	Nfkbiz	16:55815923-55816180	98	84	28	14	ENSMUSG00000035356:005
Intron0022	0.0741426986709119	1.22583255735315e-06	0.00380262873663946	24.644660038767	-1.64674791046896	Rabif	1:136397687-136397986	37	55	5	1	ENSMUSG00000042229:001
Intron0035	0.0116819318523862	1.82787910459837e-06	0.00539517614966585	158.282604477278	-0.600437785408838	Fus	7:135124361-135124660	219	206	121	96	ENSMUSG00000030795:035
Intron0086	0.189837084112986	2.18231226211782e-06	0.0063465973114083	10.0297976342855	16.6042379370324	Itgad	7:135323412-135323711	0	0	28	14	ENSMUSG00000070369:008
Intron0021	0.0300691023663615	2.300820100872e-06	0.0065704610988909	60.9646793441766	-1.00075239046288	Rrp9	9:106384218-106384517	99	104	25	18	ENSMUSG00000041506:013
Intron0007	0.0104565841851519	2.67381517982662e-06	0.00747373859257332	177.125132023764	0.541128445828682	Slfn1	11:82932365-82932664	107	72	332	219	ENSMUSG00000078763:001
Intron0152	0.0340043724981817	2.81917508628085e-06	0.00779738485489769	53.8752886766766	-1.04859346986108	Ptprc	1:140004075-140004351	82	98	20	16	ENSMUSG00000026395:038
Intron0268	0.00602812041799364	2.91103821688323e-06	0.00799555055799008	310.870770347866	-0.396879637263753	Ikzf1	11:11665328-11665627	443	341	294	196	ENSMUSG00000018654:023
Intron0009	0.0167096376591241	3.37070932043839e-06	0.00903841421608943	110.187426145965	-0.696700902439305	Tmod3	9:75350358-75350657	190	144	69	48	ENSMUSG00000058587:001
Intron0001	0.00619383241964544	3.55324206863512e-06	0.00942803927676945	448.321433235992	0.399953165671338	Cap1	4:122537461-122537760	392	271	639	529	ENSMUSG00000028656:001
Intron0010	0.0161504151138518	3.75606387153614e-06	0.00990386401433745	114.041739311819	0.695036837667831	Sept7	9:25058913-25059212	58	69	193	144	ENSMUSG00000001833:001
Intron0004	0.00338664072064195	3.79885634806753e-06	0.00998341972429188	565.625870316528	-0.318735191756824	Ms4a6c	19:11544947-11545246	590	520	685	511	ENSMUSG00000079419:001
Intron0022	0.01736279944627	3.82075290770012e-06	0.0100077158032385	106.002985981873	-0.713117082478876	Hectd1	12:52852346-52852645	180	116	76	63	ENSMUSG00000035247:007
Intron0004	0.00600363229333849	4.04070922737764e-06	0.0104797449840411	312.174234006392	-0.37696055957029	S1pr1	3:115416933-115417232	429	356	283	206	ENSMUSG00000045092:005
Intron0005	0.0403534729772849	4.14063565744614e-06	0.0107038138042798	45.3642592867446	-1.13091993576323	1190002H23Rik	14:79690114-79690413	67	88	19	8	ENSMUSG00000022018:002
Intron0286	0.0529993420341842	4.82553951469511e-06	0.0122344439817605	34.5066965952844	2.19672591556826	Lars2	9:123361964-123362263	33	19	47	42	ENSMUSG00000035202:015
Intron0049	0.00801344330093665	4.99803869470398e-06	0.0125910781804831	232.250551633035	-0.460973765911621	Mllt6	11:97539151-97539450	331	289	184	141	ENSMUSG00000038437:023
Intron0019	0.0101227225384567	5.06266647069714e-06	0.0126731679060619	183.062762775416	-0.52306668539771	Stk17b	1:53820082-53820381	294	213	150	95	ENSMUSG00000026094:003
Intron0089	0.0345457850679362	5.27851371842161e-06	0.0130483209583845	53.0269273492039	-1.04321194302517	March7	2:60075584-60075883	74	97	23	18	ENSMUSG00000026977:014
Intron0171	0.010723458636463	5.40045971839304e-06	0.0132668498479517	172.648851094272	-0.539653086956817	Smc6	12:11323066-11323365	258	233	122	89	ENSMUSG00000020608:025
Intron0048	0.00209844663245169	5.4195199662233e-06	0.0132724547333796	1237.98781326975	-0.213510494788629	Ms4a4b	19:11535849-11536148	1577	1193	1237	1042	ENSMUSG00000056290:019
Intron0001	0.01251115095678	5.80147615259762e-06	0.0141204359415055	147.653134405087	-0.570981671685181	Il7r	15:9438114-9438413	234	212	99	57	ENSMUSG00000003882:001
Intron0032	0.00557358427565302	5.79145876927423e-06	0.0141204359415055	336.988136581302	-0.383877840730598	Txk	5:73096972-73097271	491	382	288	216	ENSMUSG00000054892:005
Intron0062	0.120373069777568	5.89047842780893e-06	0.0142930832845083	15.166795488889	-2.39104351429609	Samhd1	2:156947983-156948282	30	29	0	2	ENSMUSG00000027639:026
Intron0104	0.0269385984130641	6.58460133612904e-06	0.0158799304723115	68.0925278982523	0.886699579308132	A630001G21Rik	1:87646105-87646404	39	29	97	109	ENSMUSG00000052760:020
Intron0098	0.0753513425430667	7.18768531908891e-06	0.0171772650089393	24.2484983351244	-1.57693777839034	Casp8ap2	4:32736533-32736832	51	37	5	6	ENSMUSG00000028282:017
Intron0904	0.177158890587084	7.27505250741692e-06	0.0173336891112711	10.300804206722	16.8852010136606	Rere	4:149927055-149927354	0	0	33	11	ENSMUSG00000039852:017
Intron0002	0.0244370317148209	8.37393705369136e-06	0.0196558914765029	75.1099120806304	-0.831577091123301	Dhx15	5:52542318-52542617	148	88	43	31	ENSMUSG00000029169:001
Intron0024	0.0940056893713065	8.46846192097449e-06	0.0198189569033978	21.8183166882741	-1.83575479401272	Pag1	3:9701312-9701611	28	51	5	2	ENSMUSG00000027508:005
Intron0002	0.0172072121611988	8.78068233053758e-06	0.0203688655247072	106.970647076419	-0.684066616492005	Akna	4:63029621-63029920	169	147	72	48	ENSMUSG00000039158:001
Intron0005	0.0217010174754617	8.84556222770355e-06	0.0204593716052057	84.6514025497054	-0.747795697452744	Gmfb	14:47432699-47432998	138	111	63	35	ENSMUSG00000062014:001
Intron0074	0.0357060083962206	9.38083803403973e-06	0.0215087661161346	51.2959646348706	-1.01596130795603	Mrpl3	9:104979133-104979322	87	82	18	20	ENSMUSG00000032563:017
Intron0099	0.0326869000849043	1.0871973750278e-05	0.0243627688262957	56.0576804706393	-0.93663275570137	Kif21b	1:138058899-138059198	104	71	36	20	ENSMUSG00000041642:031
Intron0004	0.0390929313973485	1.12131693166571e-05	0.0248458076318075	46.8331546787561	-1.05929427300288	Arl8a	1:137044605-137044904	81	75	15	18	ENSMUSG00000026426:002
Intron0223	0.0385300204496727	1.14033061999004e-05	0.0251263434632513	47.5202841764924	-1.04495650995923	Tpp2	1:44057281-44057580	97	62	23	14	ENSMUSG00000041763:028
Intron0006	0.0275322788476169	1.497825312672e-05	0.0318501278785734	122.024256548096	-0.760673799275478	Gnai2	9:107518875-107519174	221	153	50	72	ENSMUSG00000032562:006
Intron0003	0.00166327359653979	1.58610668460671e-05	0.0329306553995917	1215.49755209325	-0.146725596964619	H2-Q4	17:35517882-35518181	1307	1048	1472	1135	ENSMUSG00000035929:006
Intron0411	0.0414143015944181	1.59310048284135e-05	0.0329892742131413	44.1976519477031	-1.05433059028571	Huwe1	X:148366400-148366699	85	58	15	22	ENSMUSG00000025261:131
Intron0035	0.00382679310711879	1.60085916621068e-05	0.0330633844973273	497.668173796829	-0.281893835155215	Pdk1	2:71724670-71724969	590	502	514	419	ENSMUSG00000006494:020
Intron0005	0.00803642902534435	1.78474544449372e-05	0.0360149793101497	231.572491246189	-0.426471787301217	Rap1b	10:117254037-117254336	346	272	188	140	ENSMUSG00000052681:001
Intron0083	0.0390143639071099	1.8180314547051e-05	0.0365933186161672	46.9278641773741	-1.01485474902122	Rbbp5	1:134398299-134398598	88	67	22	15	ENSMUSG00000026439:013
Intron0106	0.0357231897968695	1.83034195820822e-05	0.0367475989645038	51.271180056485	-0.973597830640958	Csde1	3:102855676-102855975	80	82	25	20	ENSMUSG00000068823:015
Intron0227	0.0368002840574286	1.87802163854486e-05	0.0376094039680542	49.7638530523111	1.00166330830035	Aim2	1:175348765-175349064	24	11	104	67	ENSMUSG00000037860:002
Intron0550	0.0452646672481733	1.95718498067295e-05	0.0389252408212036	40.4244365084502	-1.07596119885051	Hivep2	10:13856401-13856700	56	71	20	15	ENSMUSG00000015501:005
Intron0005	0.163311741928382	2.01848683614027e-05	0.0397184985570158	11.17508028332	4.24840190403186	Xist	X:100663976-100664156	28	16	0	2	ENSMUSG00000086503:004
Intron0004	0.0487957826244021	2.12083958265791e-05	0.0413213727849725	37.4892914410797	-1.13174189538678	Rnaset2a	17:8322652-8322951	82	48	10	14	ENSMUSG00000073469:001
Intron0009	0.00204926065240493	2.13503913927836e-05	0.0414958233499597	966.727836711694	0.20828288865267	Gimap8	6:48599627-48599926	862	699	1329	1053	ENSMUSG00000064262:003
Intron0044	0.00523134619824397	2.1468747689338e-05	0.0416235869722967	359.744539013512	-0.347018133240143	Dennd1c	17:57217329-57217628	539	367	311	256	ENSMUSG00000002668:023
Intron0032	0.00296470950750444	2.43866427297467e-05	0.0464832915626783	650.817425726268	-0.255554413263806	Ikbke	1:133165866-133166165	841	743	581	479	ENSMUSG00000042349:018
Intron0038	0.0189177066929441	2.46728051182574e-05	0.0469156947901326	97.2143881869691	-0.676553142739755	Metap2	10:93335595-93335894	138	150	68	38	ENSMUSG00000036112:007
Intron0063	0.0507295711296547	2.52920357149733e-05	0.047635140503846	36.0556009625868	-1.16468793875929	Ppig	2:69580051-69580350	59	61	12	13	ENSMUSG00000042133:033
Intron0015	0.00908113998767565	2.59835026947923e-05	0.0488212117260369	204.444093543461	-0.437115162608388	Ptprc	1:139965312-139965573	316	256	164	101	ENSMUSG00000026395:008
Intron0096	0.0779419825777591	2.69111901430427e-05	0.0499707951616222	23.4408330457804	1.56118240610462	Dgcr8	16:18287706-18288005	6	2	54	35	ENSMUSG00000022718:025
Intron0126	0.20042470077593	2.83025622673198e-05	0.0523088220334533	9.10408545949247	14.7964419917958	Dgkd	1:89787515-89787814	0	0	15	21	ENSMUSG00000070738:003
Intron0003	0.00366801009599588	2.99992911869526e-05	0.0548044787704737	732.205007533672	-0.131025060550345	Btg1	10:96080707-96080909	956	752	637	627	ENSMUSG00000036478:001
Intron0034	0.0612511241994691	3.0735686309629e-05	0.055891609060933	29.8455089653478	-1.2803484920746	Ube2z	11:95921542-95921841	65	41	10	7	ENSMUSG00000014349:004
Intron0458	0.0213733672977944	3.11710101497904e-05	0.0565532205476805	85.9590865602531	-0.696947746350036	Fam65b	13:24816262-24816561	113	131	57	45	ENSMUSG00000036006:044
Intron0225	0.012504974784578	3.21525749331721e-05	0.0579354244860754	147.727024882796	-0.530817623410662	Wapal	14:35555832-35556131	200	190	131	81	ENSMUSG00000041408:029
Intron0061	0.00422512396001262	3.77788862588106e-05	0.0662195735778715	448.863180994773	-0.306206197525628	Sidt1	16:44259055-44259354	619	435	450	336	ENSMUSG00000022696:009
Intron0406	0.00519352818048944	3.78383212484961e-05	0.0662195735778715	362.449160697238	-0.33884250629334	Macf1	4:123156911-123157210	518	373	297	288	ENSMUSG00000028649:091
Intron0003	0.0348028355752624	3.94253570121558e-05	0.0682421010007124	52.63342887982	0.91113863946791	Twf2	9:106106216-106106515	35	19	106	59	ENSMUSG00000023277:001
Intron0506	0.0127205455408271	3.96042848601631e-05	0.0684021341767136	145.190986004287	-0.527089153413933	Mbnl1	3:60429421-60429720	238	162	103	91	ENSMUSG00000027763:013
Intron0008	0.00200543743994096	3.97823623400001e-05	0.0685600045355344	1856.34294272476	0.191521604574466	Dennd2d	3:106287581-106287880	1800	1216	2643	1957	ENSMUSG00000027901:005
Intron0137	0.112926430525732	4.05646933357565e-05	0.0696049660941073	16.1683787942805	-2.01018631698293	Pik3r4	9:105587562-105587861	34	29	3	0	ENSMUSG00000032571:017
Intron0342	0.0192172893133021	4.2129589695743e-05	0.0716683211548895	95.6859018093971	-0.655832402870054	Ash1l	3:88877435-88877734	121	93	105	73	ENSMUSG00000028053:024
Intron0050	0.211973444004162	4.2783075466965e-05	0.072159266922459	8.60769397208875	14.6044480148523	Zdhhc6	19:55378829-55378899	0	0	14	20	ENSMUSG00000024982:007
Intron0138	0.0201518960967237	4.27292935898828e-05	0.072159266922459	91.2119129040344	-0.678500380299859	Phf20l1	15:66450710-66451009	137	131	59	43	ENSMUSG00000072501:014
Intron0095	0.0140859278163796	4.5388651594457e-05	0.075625932900194	130.952193874521	-0.545323481644055	Hprt	X:50369372-50369523	216	161	87	71	ENSMUSG00000025630:005
Intron0036	0.0383166561501104	4.62172805641631e-05	0.0763241241016074	47.7860310724	-0.945687216694453	Fbxo33	12:60315479-60315778	94	62	26	15	ENSMUSG00000035329:010
Intron0008	0.0569908651579127	4.71136138749155e-05	0.0770005826104843	32.0829729707775	-1.17973408324672	Hemk1	9:107232364-107232663	66	50	8	7	ENSMUSG00000032579:008
Intron0028	0.158473706037766	4.77947272847782e-05	0.0776325731500577	11.5165957007186	-14.9830068067621	Mapkapk3	9:107168496-107168795	32	16	0	0	ENSMUSG00000032577:019
Intron0003	0.0155575688702782	4.81339403922855e-05	0.0780046390059426	118.433586720302	-0.586276129347623	Srsf5	12:82048369-82048482	177	156	91	59	ENSMUSG00000021134:018
Intron0054	0.066676082512474	5.23206595751683e-05	0.0831068500878421	27.4112298566433	1.31376945481177	Hexb	13:97962134-97962433	8	7	50	46	ENSMUSG00000021665:012
Intron0020	0.016817934060729	5.22649407167693e-05	0.0831068500878421	118.658393178113	-0.610170441881094	Satb1	17:51885475-51885774	217	122	91	61	ENSMUSG00000023927:015
Intron0002	0.0468314873754825	5.22606447485555e-05	0.0831068500878421	39.0672413009122	1.05047407553008	Armc10	5:21152354-21152653	20	9	77	55	ENSMUSG00000038525:004
Intron0030	0.0590070406002882	5.29634913932084e-05	0.0836058450812223	30.983707061585	-1.22564843122897	Pcmt1	10:7359929-7360228	53	54	10	8	ENSMUSG00000019795:009
Intron0055	0.0157099247675047	5.42818097615797e-05	0.0848587746555384	117.272944310317	0.597589849637287	Apobec3	15:79742223-79742522	66	62	212	141	ENSMUSG00000009585:043
Intron0374	0.00921711803848081	5.49763872047644e-05	0.0854380580954515	201.373570884002	-0.44235826021995	Pan3	5:148355085-148355384	253	267	164	130	ENSMUSG00000029647:044
Intron1144	0.056590243787753	5.60721673633178e-05	0.0864615332347082	50.5564391118128	-1.13592486104125	Sh3kbp1	X:156409858-156410157	64	101	22	14	ENSMUSG00000040990:037
Intron0307	0.0753177305016299	5.98865242868101e-05	0.0917808717253504	24.2593432271839	-1.41920427952672	Rabep1	11:70750185-70750484	63	26	9	4	ENSMUSG00000020817:020
Intron0063	0.0150343120331057	6.08771293241236e-05	0.0927854250660145	122.600837995477	-0.559215151907621	Fubp1	3:151891210-151891509	177	161	105	58	ENSMUSG00000028034:023
Intron0008	0.00440152531753011	6.30103079657274e-05	0.094578830949012	430.180752176617	-0.280208964867373	Il7r	15:9440015-9440314	650	510	365	237	ENSMUSG00000003882:003
Intron0029	0.137790270963555	6.36581729993154e-05	0.095265477913245	13.247381335569	-2.07556334556983	Cnot2	10:115931450-115931749	28	23	2	1	ENSMUSG00000020166:008
Intron0081	0.0746080059266798	6.38031274845304e-05	0.095265477913245	24.4906216662362	-1.39719762485419	Rpl24	16:55992332-55992631	36	50	9	3	ENSMUSG00000022601:023
Intron0003	0.00385128523638053	6.42996291240101e-05	0.095607021853319	494.363116988667	-0.281112301483118	Sf1	19:6364707-6365006	684	512	479	349	ENSMUSG00000024949:007
Intron0133	0.0122405481970922	6.50815096002469e-05	0.0962269654936136	150.961453693819	0.516872958590145	Gabpb1	2:126498627-126498926	105	78	273	167	ENSMUSG00000027361:021
Intron0058	0.00196344148332624	6.49633188308101e-05	0.0962269654936136	1012.81557060165	0.194317563002743	Rbm5	9:107659924-107660223	914	833	1356	1024	ENSMUSG00000032580:019
Intron0019	0.0107226315424822	6.67137173166819e-05	0.0980902449981689	172.662374395363	-0.454985556430922	Ptprc	1:139966484-139966734	248	235	131	88	ENSMUSG00000026395:009
Intron0002	0.0662658884735006	6.74701295949941e-05	0.0990183610640597	27.5813279691524	-1.2613037511815	Rlim	X:101159683-101159982	38	52	11	9	ENSMUSG00000056537:001
