# Supplementary material for: The RNA-binding protein hnRNPLL induces a T cell alternative splicing program delineated by differential intron retention in polyadenylated RNA
Source: Genome Biol. 2014 Jan 29;15(1):R26. doi: 10.1186/gb-2014-15-1-r26 (PMC4053824; doi:10.1186/gb-2014-15-1-r26)
Supplement: Additional file 2: Table S2 — Table of differential exon usage found by DEXSeq. [file gb-2014-15-1-r26-S2.txt]

exonID	dispersion	pvalue	padjust	meanBase	log2fold(2/1)	Genename	loc	OT1wtTcd8_s26	OT1wtTcd8_s27	OT1thuTcd8_s28	OT1thuTcd8_s29
Exon047	0.000735300297511406	7.32210321265168e-236	5.79200330430386e-230	3630.41877378768	0.981149134728057	Ptprc	1:140019033-140019161	1779	1466	6309	5228
Exon045	0.00155916441345718	1.79743723938328e-54	7.89903766371865e-50	5428.43906594619	0.608383056377159	Ptprc	1:140014331-140014471	3707	3360	8199	6801
Exon011	0.00506466075508501	9.45906533288556e-53	3.74120222513623e-48	371.978764697104	-1.41143724093931	Dusp7	9:106277482-106278052	750	665	58	37
Exon013	0.000482989903699617	1.36947604471511e-34	3.00915732125275e-30	5703.27268190847	0.198936081019869	Ctse	1:133571358-133572080	3990	3038	9179	7104
Exon006	0.0991427891783623	3.83482543295849e-29	7.39868771276379e-25	5021.99498568573	-3.47337127589827	Rpl29	9:106333400-106333898	11003	9381	12	6
Exon002	0.0880230944085156	5.12065683743786e-24	8.43873578774682e-20	20.7512103399277	1.98399326523877	Rpl29	9:106331870-106331907	16	14	18	34
Exon010	0.00334445968634291	5.80137285383889e-24	9.36542850729015e-20	573.125899964365	0.682198033467731	Il17ra	6:120428182-120428193	368	271	948	754
Exon001	0.0892090233498027	1.32512205738069e-23	2.09642260209969e-19	20.4748414818549	1.96918817984132	Rpl29	9:106331785-106331869	16	14	18	33
Exon008	0.00074548839389361	3.00861480712684e-23	4.66647955074813e-19	3131.70406201622	-0.275252028594055	Cd74	18:60970948-60971139	3664	3571	3092	2383
Exon002	0.000324074782981618	7.33624797752345e-22	1.07466522919637e-17	11341.0799793865	-0.0716500771919754	Slfn1	11:82934523-82936172	10608	9539	14926	11161
Exon012	0.000571805338889766	5.33269782465673e-17	6.29600591080331e-13	4463.24860394932	0.218009781499061	Ddx5	11:106644626-106644714	3887	3690	6029	4565
Exon006	0.00102186826841139	4.28881081179997e-16	4.64736714583306e-12	2123.56704158904	0.231709484725078	Ctse	1:133559888-133560005	1436	1119	3349	2752
Exon013	0.000762697216486985	2.62334348848707e-15	2.7668578662639e-11	3041.79001235747	0.245444071931036	Ddx5	11:106644715-106644744	2594	2472	4208	3119
Exon005	0.0347101850858576	4.15151996026503e-15	4.26490497943954e-11	52.7745853099912	-2.12074166666536	Commd6	14:102039505-102039516	124	84	6	3
Exon039	0.000670844415469205	5.24605046024429e-15	5.32023499431672e-11	5220.083321869	-0.178344000266922	Ptprc	1:140004352-140004486	6847	6042	4839	3536
Exon001	0.0345150579621135	1.16150501411444e-13	1.05607507047695e-09	72.6066089379016	-1.59026526633746	Ighg2c	12:114523536-114523619	55	120	94	25
Exon008	0.000720688921584469	1.49846021491074e-13	1.34696248159186e-09	3271.04412880656	-0.0897398331688977	4933439F18Rik	11:60255633-60258779	3610	3014	3713	2986
Exon001	0.000883559031874031	1.52230014529666e-13	1.35301694824047e-09	2531.35754544001	0.126552746971239	5730508B09Rik	3:127572606-127573918	2929	2472	2898	2044
Exon090	0.000255798708153544	4.76000788225509e-13	4.04871939258091e-09	19713.5718563938	-0.0912602082721191	Macf1	4:123148250-123153580	22466	19539	20672	17423
Exon007	0.000967048795577781	6.5224265984442e-13	5.48876075762481e-09	2268.40695522756	0.191202487077345	Ctse	1:133560861-133560979	1597	1245	3572	2844
Exon010	0.001199894281409	7.47889865325446e-13	6.22740337019355e-09	1758.8578984013	0.223311932117418	Ctse	1:133567263-133567385	1232	910	2841	2208
Exon002	0.000722893508435101	8.11602807725432e-13	6.68752259369842e-09	9702.10750336963	0.0517331530575092	B230219D22Rik	13:55800434-55804860	9537	8180	12465	9397
Exon003	0.00167872918657901	8.5366530725074e-13	6.89055987749543e-09	1203.10079341613	0.282862744504036	Ctse	1:133558453-133558487	752	626	2029	1512
Exon001	0.000266108997325684	4.11037701519439e-12	3.187677970911e-08	17736.3030178523	0.0360085340898518	Zfp292	4:34750362-34759292	17847	13854	23322	17504
Exon004	0.00126470962026443	7.21507975117072e-12	5.48783128420056e-08	1655.35194087005	0.220673426791963	Ctse	1:133558488-133558643	1128	890	2702	2048
Exon011	0.0010214056460286	8.50034231203928e-12	6.34342054631362e-08	2124.71191937148	0.18518826924601	Ctse	1:133568781-133568922	1597	1095	3405	2605
Exon011	0.00142981635384617	3.54613613116606e-11	2.5500909671239e-07	11430.908914143	0.219622861616193	Ddx5	11:106644008-106644625	9562	9422	15801	11751
Exon004	0.192226896880701	6.85003733468088e-11	4.71181307204575e-07	12.9603373478176	1.70031821575671	Rpl29	9:106332301-106332345	21	4	10	18
Exon001	0.000958330017308766	7.77550019194281e-11	5.30228785933838e-07	2293.28412232355	0.127225996171113	Siah1a	8:89247839-89249755	2491	1976	2789	2113
Exon003	0.000336884964577909	1.14231606399365e-10	7.59333005126806e-07	10504.0644189307	0.0873026067612755	Arl6ip5	6:97182394-97183309	11240	8885	12977	9818
Exon012	0.00111504641665454	1.22790690053116e-10	8.09425996272637e-07	1915.66183977702	0.185440119986802	Ctse	1:133569022-133569120	1376	1043	3029	2378
Exon001	0.000242982943774802	3.60105670163275e-10	2.27883510615404e-06	22884.7654530017	0.0613939648962342	Il7r	15:9435916-9438113	26957	23266	25157	18017
Exon009	0.00121417495870514	5.86249810449587e-10	3.65150541385777e-06	2280.48326235709	0.178674274252688	Ctse	1:133564614-133564813	1563	1322	3615	2805
Exon010	0.000551120036764686	6.45423513049038e-10	3.9886668869311e-06	4701.31537854817	-0.105470048205821	Pim2	X:7459480-7460558	5327	4803	5183	3837
Exon005	0.000580902638786466	8.42452214418071e-10	5.12619211670097e-06	4366.01524406903	0.130873469186588	Ubb	11:62365696-62365923	5272	4712	4246	3504
Exon011	0.0806193113416845	8.68670251313218e-10	5.24122573194066e-06	22.6607940316499	-3.19072476926858	Wdr82	9:106093989-106094037	55	37	0	1
Exon027	0.0948916867577546	8.74608796905512e-10	5.24122573194066e-06	19.2465755512616	17.0071582156426	Prpf40a	2:53034050-53034066	0	0	41	37
Exon017	0.014679782675003	1.174055374905e-09	6.93069420306795e-06	125.59506465339	-0.908106180118693	Mapkapk3	9:107164819-107165955	230	216	28	33
Exon019	0.000519723049453168	1.42987296866351e-09	8.31670892942572e-06	5115.46673079815	0.0655873329756239	Tmem164	X:139268937-139272781	5571	4604	5622	4985
Exon024	0.00402463812997941	1.81795251545657e-09	1.03457192683569e-05	472.168843211365	0.382101689879998	Acp2	2:91053296-91054255	842	541	306	250
Exon018	0.0960753433964905	1.86250600348311e-09	1.05235580281089e-05	19.0090523004886	-15.1502744486034	Dbi	1:122017595-122017624	46	32	0	0
Exon001	0.000601253319357494	2.38207968075264e-09	1.3363804892665e-05	4163.12993233992	0.106012416518661	Golm1	13:59736357-59738762	4701	3866	4494	3869
Exon004	0.00961553006596723	3.05422535337557e-09	1.70139709949344e-05	192.885650677507	-0.669001099424232	Mfsd4	1:133923198-133923384	255	267	146	112
Exon018	0.00301629436151242	3.22722036096367e-09	1.78519449100216e-05	639.04996787027	-0.340866516705703	Mrpl3	9:104979323-104979792	842	803	525	421
Exon001	0.000331774014593557	6.73268988308588e-09	3.53418167249118e-05	10822.7505107826	0.0777094749634732	Gbp4	5:105544786-105547518	10306	8639	16286	9335
Exon016	0.0017751810013491	9.67278418046571e-09	4.90478363479089e-05	4574.97275308565	0.243057902740632	Ddx5	11:106645047-106645272	3786	3785	6381	4677
Exon044	0.000632222343382338	1.04422594676082e-08	5.26123599150452e-05	6540.54072793774	0.159000655789174	Ptprc	1:140013531-140013602	6741	6035	7897	5972
Exon035	0.121967668849869	1.0987802628094e-08	5.50106424867167e-05	14.9682397137828	-14.9692177000433	Kif21b	1:138059728-138060036	45	18	0	0
Exon005	0.112586665958473	1.14856015540707e-08	5.71412289139404e-05	16.2172426837338	16.4039490735172	Hepacam2	6:3417514-3417538	0	0	31	34
Exon012	0.0997021381082035	1.35566173929288e-08	6.5789515682997e-05	18.3164388280325	-16.1232736532362	Fcgr1	3:96097828-96097856	49	27	0	0
Exon001	0.0103841641297199	2.13677917810196e-08	0.000102439783833576	178.380156035742	-0.000274249052424881	Gm6843	10:95135625-95135995	177	160	204	182
Exon005	0.00170788660902479	2.33388261192341e-08	0.000111215130271673	1821.61224079214	0.195930691304949	Ctse	1:133559190-133559346	1223	1044	2855	2299
Exon001	0.00153930232054453	2.36845502540011e-08	0.000112186765194147	1325.00925364437	0.131760686391453	Rnf7	9:96371360-96372181	1257	1242	1652	1237
Exon001	0.0372844158106034	2.47276857537299e-08	0.000116236780183296	49.1148350953087	-1.43712229244798	Parp3	9:106372653-106372958	88	93	6	10
Exon001	0.00189929914056634	2.51932633317056e-08	0.000117227218195759	1190.25016224634	-0.173520355032048	Litaf	16:10959368-10960916	1405	995	1302	1152
Exon006	0.000667268871060227	2.64824834427931e-08	0.000122505490513173	3617.780471011	0.0864332176940016	Rab27a	9:72943065-72945399	3709	3348	4380	3300
Exon014	0.000439356690783913	2.93607114671138e-08	0.000134003771607467	6604.77251200045	0.0892659781498993	Elovl5	9:77830472-77832326	7256	6085	7669	5920
Exon001	0.00477714497315665	3.41386318390698e-08	0.000153435692861701	395.159018685228	-0.449069336885076	Ms4a6c	19:11543858-11544046	457	391	415	344
Exon002	0.00047503034073153	3.46879328376208e-08	0.000154581552482751	5848.9038376247	0.0568510914316023	AI504432	3:106851764-106854070	5860	4437	7835	5808
Exon003	0.00238216471249765	3.53895989849045e-08	0.000156392371424743	821.68532765963	0.280591465920276	Vmp1	11:86398522-86398770	684	589	1252	842
Exon002	0.000205530429245218	3.99865456319072e-08	0.000174754459619931	43187.2733542361	0.0659427283471385	Ptprc	1:139959998-139961355	49056	40456	48525	38039
Exon001	0.00159790663841398	4.23558706025094e-08	0.000183086143839907	1270.88149565188	-0.101310642409487	Nudt16	9:105031668-105032840	1344	1194	1465	1167
Exon001	0.000924251830733765	4.31069609834877e-08	0.00018532010514548	2395.98765256576	0.145871584941219	Metap2	10:93321234-93324347	2499	2065	2959	2255
Exon033	0.0023767853897267	9.08456833428503e-08	0.000374279483826536	823.682241349054	-0.27446911401305	Vprbp	9:106783324-106785649	1007	903	800	638
Exon020	0.000740219434182125	9.13218397123582e-08	0.000374291786879102	3160.30638043289	-0.14705886584416	Rpl22	4:151706590-151708180	3576	3184	3482	2629
Exon001	0.00099606279697639	1.24456916052529e-07	0.000502291603597101	2189.37280767841	-0.169568371088776	Luc7l3	11:94149204-94152374	2615	2194	2369	1756
Exon004	0.0016601292681764	1.78224918909207e-07	0.000696829057009771	3110.23931566127	0.151350794680591	Zfp53	17:21644951-21646629	3370	2581	3588	3125
Exon002	0.0895907529479437	1.78825453614886e-07	0.000696829057009771	91.3342501661096	-1.70295912628021	Ighg2c	12:114524123-114524253	63	167	114	24
Exon003	0.044710850091702	1.95944586457637e-07	0.000756088030368705	40.926995092512	1.56191062224314	S100a9	3:90499217-90499219	5	4	78	78
Exon024	0.000325968542710297	2.12258378339999e-07	0.000811124372069033	11209.0373805789	0.0859432021084972	D4Wsu53e	4:134482066-134482649	9619	9444	15137	11409
Exon015	0.0359213264538332	2.46246161171238e-07	0.000932000482637723	50.987084279872	-1.2649267489423	Parp3	9:106376867-106376959	110	78	12	9
Exon002	0.00437324798683146	2.73506892770368e-07	0.00103024836851497	651.660556896312	-0.384779702357917	Ms4a6c	19:11545579-11545741	765	582	692	614
Exon007	0.000195344281886253	3.0674206470762e-07	0.00112334340484106	77641.7970315321	-0.0319731045562706	Actb	5:143666074-143666350	87715	77268	81848	68588
Exon002	0.00138162806272686	3.21215637319375e-07	0.0011655559889392	1496.49205875705	0.0304113268183978	Zfp574	7:25864554-25868511	1570	1266	1752	1501
Exon004	0.00686544350782482	3.20351574527134e-07	0.0011655559889392	272.032474583017	-0.461966324321795	Ppp1r12b	1:136655644-136656513	404	344	176	178
Exon001	0.000416885984505461	3.71531189520209e-07	0.00132383926507284	7190.06633352055	0.0550148885294298	St8sia4	1:97484261-97488541	7246	6085	9450	6628
Exon011	0.00159490663108439	3.84875904317678e-07	0.00135914458300184	1273.54472168908	0.231844048489932	Il17ra	6:120428393-120428500	1245	903	1667	1383
Exon048	0.000400192502467329	3.83210039730813e-07	0.00135914458300184	7696.77093554873	0.0863252022119841	Inpp4b	8:84646688-84648935	8500	6187	8624	8004
Exon015	0.0027685113419278	4.01398799795085e-07	0.00141119330045292	699.830681193941	-0.293965449916755	Gpcpd1	2:132366099-132367767	878	670	726	583
Exon005	0.0122776949083524	4.03192460651038e-07	0.00141122713340173	150.498555775847	-0.647420238677748	Mfsd4	1:133923385-133923411	197	206	113	92
Exon011	0.000995726557210211	4.47949562534454e-07	0.00156097595793669	2190.25717026512	-0.161231884071119	Sdha	13:74469547-74469742	2574	2438	2101	1765
Exon059	0.0234607838310777	4.55611247164059e-07	0.0015807112493166	78.2572879284041	-0.948017909656924	Atp2c1	9:105396813-105396927	150	108	33	29
Exon017	0.178571730278878	5.67044832874469e-07	0.00191687809465253	10.2192307844932	-3.05082284192789	Acpp	9:104240013-104240037	13	25	1	1
Exon030	0.00043758496574531	6.61144964935832e-07	0.00220668988022444	6647.43782404335	-0.0849995383998121	Ddx5	11:106647540-106647673	7809	6595	7287	5428
Exon003	0.0163134025487877	6.67790796393991e-07	0.00221950652803167	121.590241991396	-0.748364991525704	Parp3	9:106373320-106373325	184	213	59	34
Exon008	0.000449805762933431	6.75480455715915e-07	0.00223567073173623	6363.87961043889	-0.0844626436703663	Ubb	11:62366356-62366379	8606	7924	5148	4149
Exon006	0.000632777555081526	8.26365487830363e-07	0.00270115657784484	3883.57768701201	0.113099722182732	Ubb	11:62365924-62366151	4760	4230	3711	3074
Exon005	0.000321481490201818	9.13963361512594e-07	0.00296300179449716	20625.5192518055	-0.0581067383196913	Rpl8	15:76736286-76736401	24258	20394	21905	17448
Exon003	0.000375347844990594	9.51196372137051e-07	0.00307112190306764	8598.62679399553	0.0839305808530823	Fnbp1	2:30884404-30888518	8921	7499	10202	8376
Exon007	0.000861997732301525	1.09188872388735e-06	0.00346874191669321	2609.47498860628	0.151372559659234	Arpc2	1:74292654-74292688	2561	2139	3291	2640
Exon001	0.00104179979825512	1.09776943659065e-06	0.0034734742297052	2075.38645920869	-0.0788436810539997	D8Ertd738e	8:86770136-86770592	2178	1937	2366	1953
Exon002	0.00130869194373214	1.1130016173534e-06	0.0035076401170321	4182.38632276927	0.0394488580459024	Gpr65	12:99512866-99514834	5011	3951	4430	3655
Exon001	0.000549403228874849	1.17142066719644e-06	0.00367709877131905	15279.4848649203	0.0183019181254804	Rplp1	9:61761091-61761328	17637	14774	14358	15013
Exon002	0.000649897136839599	1.20250210069538e-06	0.00374494187682309	13354.4975093981	0.107067079257335	Gnai2	9:107516469-107517429	13308	11865	15351	13629
Exon011	0.0224201826171846	1.30713848728792e-06	0.00403900686562253	81.9161418105257	-0.828339577957359	Timm17b	X:7484097-7485477	143	111	48	33
Exon001	0.000589026345512203	1.32968458656634e-06	0.0040926863755314	4282.70016511378	0.0859798533292626	Appl1	14:27732174-27737057	4476	3823	5195	3968
Exon003	0.000359441346094275	1.51958190261e-06	0.00464106128348103	9296.00175852583	0.0523484007329	Ftl1	7:52713335-52713653	11785	7116	8493	10321
Exon004	0.00374958838322921	1.59740355398915e-06	0.00485997743581552	508.381893310183	0.300413573927132	Pik3r4	9:105552647-105553229	539	423	627	487
Exon026	0.00262073237500781	1.61290377890073e-06	0.00488833439166225	741.915607159616	0.245633212528904	Arpp19	9:74905884-74908101	709	548	1048	736
Exon016	0.000487898572433111	1.71430232678457e-06	0.00515613904774297	5617.02240998492	0.044905502105649	Lpp	16:24979279-24992662	5594	4944	7178	5207
Exon001	0.00100732089995899	1.75415872384985e-06	0.00523619688802622	3832.61438803434	0.0659756367139098	Ikzf2	1:69577788-69586066	4413	2971	5411	3059
Exon002	0.00734348712560021	1.76608696317289e-06	0.00525198409954381	253.921017852276	0.454604305752849	Degs1	1:184208628-184209106	144	129	407	351
Exon002	0.000670637253964148	1.8376783876315e-06	0.00540393581772545	18524.6261927749	0.0904649591278973	Rpl8	15:76734733-76734880	18556	16534	21400	18669
Exon001	0.000722884652681736	1.97654901084158e-06	0.0057907761631334	3258.20868444582	0.0799332998196185	B630005N14Rik	6:13575677-13579100	3607	2919	3788	2976
Exon013	0.000458062250891892	2.26324717614507e-06	0.00653392851732129	6185.61439599556	0.077802033647617	Ube2i	17:25403512-25405352	6177	5075	8127	5908
Exon014	0.0253452435235143	2.28943278695618e-06	0.00656163049806503	72.4009969428034	-0.925501359580066	Parp3	9:106376852-106376866	155	98	25	20
Exon022	0.000423110658014862	2.51270015928764e-06	0.00712409034767491	7656.9302003935	0.0821758322651966	Mapk14	17:28883303-28885349	8755	6757	8363	7299
Exon006	0.0300114995138051	2.81902002917289e-06	0.00779738485489769	61.0823327096229	-0.971590793888728	Commd6	14:102039606-102039688	130	78	25	19
Exon038	0.000332937124182624	2.84481497259806e-06	0.00784088497482316	10748.5385073924	0.0527436619735259	Ubn2	6:38452580-38462763	10861	9217	13587	10196
Exon001	0.000801280609799971	3.06093734807561e-06	0.00832059543109365	7592.1710771736	0.0737503938523096	2610019F03Rik	8:13952009-13954112	8133	6138	9670	7138
Exon001	0.000488088342152374	3.191208111045e-06	0.00864500463041071	5613.74030970738	0.0862840223335675	Tspan13	12:36741144-36742359	6433	4806	6204	5428
Exon004	0.0295600207327888	3.25770665911857e-06	0.00879502968792684	62.0204438288359	1.86247252441756	Lars2	9:123301901-123301992	88	36	75	58
Exon033	0.167896436908326	3.27018343344184e-06	0.00879868435835204	10.8696287797764	16.1526465459918	Phc3	3:30868296-30868321	0	0	18	25
Exon011	0.000719088826155855	3.48258431288056e-06	0.009306853611547	3280.46158698056	0.103941251457524	Prpf38b	3:108709479-108710704	3228	2627	4204	3320
Exon003	0.00446917761823597	3.52748649784182e-06	0.0093951099137637	3530.00422306599	0.201701040379806	Tmem170b	13:41729825-41736716	3406	2996	4695	3324
Exon008	0.00189986285785617	3.56368752607874e-06	0.00942803927676945	2471.88957831911	-0.213597240129605	Ms4a6c	19:11555696-11556687	2515	2008	3028	2518
Exon011	0.000385248442848021	4.00436051596103e-06	0.010454024088913	8215.03745872807	0.0462247034354671	Fam111a	19:12661325-12664250	8718	7276	9259	8123
Exon020	0.00212873903478453	4.02286031570477e-06	0.010467773669513	927.635031079736	-0.242199596439542	Rbm3	X:7721301-7721571	1247	970	879	691
Exon015	0.000519640305153119	4.21574993948255e-06	0.0108624907968367	5116.65461993125	0.055726980149538	Ccdc6	10:69651826-69655948	5212	4535	6246	4851
Exon005	0.00106365770753354	4.29980928808379e-06	0.0110431108478991	2025.00167074103	0.14233942212329	Rnf146	10:29067025-29067689	2306	1824	2255	1867
Exon015	0.00209890810064501	4.34537401735367e-06	0.011088132932088	3069.33297442802	0.22187408455468	Ddx5	11:106644966-106645046	2596	2602	4263	3045
Exon007	0.00300596667856922	4.60307660532017e-06	0.011707947546966	641.371709934109	0.249571518059148	Eif1a	18:46768826-46769879	550	490	935	648
Exon001	0.00127446703440189	4.8710470550499e-06	0.0123103653417128	3348.27235152233	0.108268118288038	Cpne3	4:19446401-19450441	3401	2784	4378	3132
Exon004	0.0102354412274707	5.12034111792072e-06	0.0127771086262108	181.01407982039	-0.519839226645864	Tm9sf3	19:41289630-41291590	262	219	162	98
Exon007	0.00050770335551345	5.16775681179377e-06	0.0128548763233749	5294.00421564472	-0.0877448093709155	Ubb	11:62366152-62366355	7163	6603	4278	3441
Exon011	0.000315389241540291	5.20339257189167e-06	0.0129029455364999	11988.8097119162	-0.0396275353550404	Ftl1	7:52714900-52715209	16362	9865	10313	12201
Exon004	0.0889716971386611	5.33821949347067e-06	0.0131548030090969	55.5516959509991	-1.56776729963736	Rrp9	9:106379661-106379765	86	115	5	14
Exon001	0.00142762211758827	6.5541143615209e-06	0.0158547433742932	1442.05140724523	0.0911969564357601	Isca1	13:59856770-59858364	1483	1218	1714	1452
Exon006	0.000703498266614257	7.09100429824818e-06	0.0170492313983078	6279.03207940511	0.0497270719280962	P2ry10	X:104297751-104300309	6826	5404	7963	5527
Exon013	0.00848287671855745	7.31344183561515e-06	0.0173728285141941	219.145755305658	-0.463407076386269	D4Wsu53e	4:134480625-134480922	260	282	204	142
Exon012	0.000503832832736258	8.8784272426023e-06	0.020475516914623	5354.17881920848	0.0748609356572428	Ankrd12	17:66332295-66336384	5467	4495	6650	5222
Exon010	0.00745469115156387	8.91131011497675e-06	0.0204916094193316	250.048355626433	-0.430500682330371	Luc7l	17:26390625-26390918	361	293	188	174
Exon003	0.000773891488529581	9.51103316582623e-06	0.0217442559686807	2986.0220782298	0.108652045849682	Eif4a1	11:69480478-69480723	3308	2855	3390	2613
Exon003	0.00144231218775729	9.88185293901815e-06	0.0224621900297458	1471.66743019531	0.17958907414766	Rpl22	4:151699976-151700004	1400	1066	2007	1543
Exon004	0.000770438089896678	9.95631370686724e-06	0.0225665983711839	3003.00695974986	0.107459345543887	Mef2a	7:74377162-74378718	2734	2461	4035	3014
Exon004	0.00101920977127636	1.05780109066034e-05	0.0239072113355728	2370.91416328033	-0.119396181946867	Degs1	1:184209135-184209849	2426	1893	2954	2397
Exon009	0.00468977225567907	1.06675619697388e-05	0.0240240725981125	1066.9557484464	0.319521876760776	Il17ra	6:120427414-120427498	1015	665	1474	1210
Exon009	0.009072256640969	1.09326818735539e-05	0.0244296026622524	204.647950264998	-0.474257045876657	Luc7l	17:26390330-26390624	274	268	145	139
Exon006	0.00382816718335886	1.13497660406013e-05	0.0250782274611644	497.481581306858	0.287798241258835	Mfap3	11:57341361-57341791	452	422	647	503
Exon001	0.0158736519937938	1.2132394296817e-05	0.0262933913989346	116.050769819712	-0.631454399669391	Ifrd2	9:107490049-107490277	211	127	69	69
Exon001	0.00127989992300083	1.32707626991915e-05	0.0286818891200586	1632.83212866164	0.160692091490411	Upf1	8:72855421-72856378	1503	1444	1929	1732
Exon001	0.0019565206993195	1.35205211038605e-05	0.0289841133029453	1016.72447816145	0.106325267047482	Ammecr1	X:139285689-139290190	1000	751	1285	1106
Exon011	0.00729131663190905	1.44148069089979e-05	0.0308176884033098	255.779488761919	0.392517794780728	Nudc	4:133101720-133101911	211	186	332	307
Exon001	0.000810839476523115	1.45695521432624e-05	0.0310645628891774	4046.68768018189	-0.107886822219171	Rpl4	9:64021194-64021240	5091	3912	4235	3293
Exon013	0.00208469214262722	1.55716685157154e-05	0.032699887995887	948.900729380607	0.165823954262016	Zkscan6	11:65641544-65642740	981	754	1182	955
Exon003	0.00333069493729135	1.55513555383458e-05	0.032699887995887	1509.824037861	0.133611625372299	Atp6v1g1	4:63210979-63211784	1784	1302	1749	1343
Exon004	0.000403987725307069	1.54937348247394e-05	0.032699887995887	8018.72113341709	-0.0800909783862033	Gimap8	6:48600185-48600842	8589	7663	8949	7382
Exon017	0.0043987285250859	1.56789483096144e-05	0.0327669573010385	430.464815607347	-0.320968275974482	Capza2	6:17607253-17609609	633	449	375	304
Exon002	0.000867401721762689	1.57309795842161e-05	0.0327669573010385	2589.44682708646	-0.0262221851181925	Cxcr6	9:123719049-123720872	3636	2707	2685	1620
Exon054	0.0005223616885359	1.57407984202807e-05	0.0327669573010385	5077.87316165871	0.0970031757720373	Nlrc5	8:97050301-97051164	5162	4068	6644	4895
Exon005	0.00276674642918354	1.64662209993881e-05	0.0338318825899895	1170.70232715304	0.245491772553385	Arhgef1	7:25688094-25688147	1070	875	1392	1399
Exon014	0.0029917740773351	1.67689520576929e-05	0.0343646221404063	5875.58353755657	0.226966311560061	Ddx5	11:106644745-106644965	4850	4960	8254	5872
Exon017	0.00327995795019342	1.68142680414568e-05	0.0343684507721798	584.987254832289	0.256001091531542	Auh	13:53005579-53008217	555	418	788	628
Exon007	0.00120234172668014	1.69755410828114e-05	0.034608665625609	1754.71488100048	0.10812527768747	Rnf125	18:21141600-21142349	1905	1549	2075	1628
Exon028	0.00363855779246114	1.70451008909898e-05	0.0346611469352176	524.624192044654	-0.291999250023569	Apobec3	15:79736031-79736348	605	582	546	400
Exon013	0.120738953091455	1.75844387551915e-05	0.0356662015090235	34.5507101782903	-13.8030972096373	Abhd14a	9:106347983-106348101	46	89	0	0
Exon014	0.0021091865663159	1.76748112266127e-05	0.0357578156639064	936.95607213695	0.216672708362448	Ddb2	2:91074457-91074971	970	757	1203	901
Exon004	0.00228063958056661	1.91947610055307e-05	0.0383425045409215	861.084901527449	0.187554944596916	Zfp687	3:94810759-94811888	786	659	1100	954
Exon001	0.00411755511876861	1.95849030338154e-05	0.0389252408212036	461.073791133016	0.28984185801609	Vmp1	11:86397367-86398431	392	319	694	484
Exon003	0.0140083345961644	2.01555528076336e-05	0.0397184985570158	716.736439734412	0.506738791631107	Cd52	4:133649991-133650391	477	375	1346	766
Exon009	0.00208416790559627	2.09412996650835e-05	0.0410029610744331	949.159702222683	0.198205043172079	Cnot6	11:49494655-49494797	949	705	1294	941
Exon002	0.0091156671239593	2.11438995939475e-05	0.0412974293723464	203.655600365304	-0.40268803236771	Mcee	7:71545055-71545392	262	234	181	150
Exon004	0.000636624112213427	2.2996280805046e-05	0.0443676780615013	3852.01610712416	0.0524906455384038	Dap	15:31202952-31204093	3669	3377	5129	3555
Exon003	0.0297141163375499	2.33060409733187e-05	0.0447470329881657	61.6970320375852	0.862627402599964	2010012O05Rik	19:46774228-46774271	26	30	100	93
Exon013	0.000730201625131379	2.35677501158127e-05	0.0450598730393213	3216.15407361203	0.090563344946691	Sike1	3:102806118-102807837	3214	2952	3689	3188
Exon001	0.000277789754561135	2.3582907649873e-05	0.0450598730393213	15926.5389481951	0.0465935349250662	Rpl32	6:115755523-115755706	17722	14051	18994	14308
Exon049	0.00052319933912295	2.50877648062409e-05	0.0475903467498339	5066.0541535822	0.119298770681824	Ptprc	1:140071592-140071703	5522	4727	5855	4539
Exon002	0.0005395620514623	2.52717653046887e-05	0.047635140503846	4845.73549266285	-0.0347421690235053	Cdv3	9:103255433-103257643	6048	5307	4800	3584
Exon010	0.00043809099508478	2.65942788197169e-05	0.0496152650348129	7206.45103299609	0.0720308905498225	Ythdf3	3:16113955-16117035	7727	5934	9047	6768
Exon005	0.000715706473216851	2.66816781402306e-05	0.0496611949629803	3300.54818614187	-0.0445775902738077	Tmsb10	6:72907907-72908018	4101	3056	3266	3010
