# Supplementary material for: The RNA-binding protein hnRNPLL induces a T cell alternative splicing program delineated by differential intron retention in polyadenylated RNA
Source: Genome Biol. 2014 Jan 29;15(1):R26. doi: 10.1186/gb-2014-15-1-r26 (PMC4053824; doi:10.1186/gb-2014-15-1-r26)
Supplement: Additional file 3: Table S3 — Table of differential junction usage found by DEXSeq. [file gb-2014-15-1-r26-S3.txt]

geneID	exonID	dispersion	pvalue	padjust	meanBase	log2fold(b/a)	Count_raw_ot1.wt.s1	Count_raw_ot1.wt.s2	Count_raw_ot1.thu.s1	Count_raw_ot1.thu.s2	Count_normalised_ot1.wt.s1	Count_normalised_ot1.wt.s2	Count_normalised_ot1.thu.s1	Count_normalised_ot1.thu.s2
Actb	5:143666957-143667107	0.013034239	0	0	474.9948062	-37.04930824	955	896	0	0	899.0884707	1000.890754	0	0
Arhgef1	7:25710506-25711042	0.081055838	0	0	56.68722891	35.16311217	0	0	147	93	0	0	127.3230768	99.42583882
BC023719_C920025E04Rik	17:36246879-36302618	0.029712785	0	0	161.6092987	5.005735871	9	7	356	301	8.473085065	7.819459017	308.3470432	321.7976074
Commd6	14:102033609-102036170	0.01909874	0	0	261.7712642	0.587457333	322	220	274	244	303.1481545	245.7544262	237.323286	260.85919
D14Abb1e	14:28263235-28272403	0.099756637	0	0	45.84596112	-33.73107338	88	90	0	0	82.84794285	100.5359016	0	0
D14Ertd668e	14:59968225-60002147	0.028186424	0	0	381.5883558	2.123593721	118	60	679	711	111.0915597	67.02393443	588.1113548	760.1265742
Ddx19a	8:113502511-113534764	0.088781507	0	0	51.64224214	-33.90941872	115	88	0	0	108.267198	98.3017705	0	0
Ddx6	9:44438219-44439465	0.063884848	0	0	72.40924167	35.04381647	0	0	169	134	0	0	146.3782312	143.2587355
Eef2	10:80640471-80642288	0.068321258	0	0	67.5675468	34.86642878	0	0	138	141	0	0	119.5277864	150.7424008
Eif4g2	7:118219140-118220209	0.107443722	0	0	42.50453661	33.32652479	0	0	121	61	0	0	104.8033489	65.2147975
Gbp6	5:105703316-105754036	0.091780907	0	0	49.91749325	34.41147338	0	0	154	62	0	0	133.3860805	66.28389255
Gbp8	5:105445574-105548927	0.022146639	0	0	222.2216336	38.66624386	0	0	535	398	0	0	463.3867081	425.4998263
Gemin5	11:57953114-57955093	0.111861315	0	0	40.7958194	32.0763464	0	0	102	70	0	0	88.34662473	74.83665287
Gm12185_Olfr56_Tgtp1	11:48801303-48873170	0.017223411	0	0	432.6288851	39.05249545	0	0	1050	768	0	0	909.4505487	821.0649915
Gm12185_Olfr56_Tgtp1	11:48801396-48805505	0.008358439	0	0	2122.965086	-0.167634081	1936	2167	2513	1938	1822.654743	2420.681098	2176.618313	2071.90619
Gm3435	17:15148661-15180036	0.035301425	0	0	134.5098667	36.6976823	0	0	341	227	0	0	295.3548925	242.6845743
Gm4902	14:59940417-59968185	0.049614166	0	0	94.0991688	34.83577866	0	0	184	203	0	0	159.3703819	217.0262933
Gm4902	14:59940423-59968191	0.043727739	0	0	107.3649798	35.02589196	0	0	207	234	0	0	179.2916796	250.1682396
Gm6034_Gm11127_BC023719	17:36193550-36246854	0.031002305	0	0	154.4303533	34.79964953	0	0	354	291	0	0	306.6147564	311.1066569
Gm6034_Gm11127_BC023719	17:36193550-36280146	0.031052633	0	0	154.1630796	34.7971738	0	0	354	290	0	0	306.6147564	310.0375619
Gnb2l1	11:48614074-48615869	23.05603642	0	0	344.6147295	-35.38602844	0	1234	0	0	0	1378.458918	0	0
Gstp1	19:4037337-4041631	0.107076235	0	0	42.65315154	32.571033	0	0	97	81	0	0	84.01590783	86.59669833
Gtf2ird1	5:134837566-134839799	0.08766393	0	0	52.31575946	34.7127408	0	0	112	105	0	0	97.00805853	112.2549793
H2-Q1	17:35458395-35562691	0.096780074	0	0	61.8061829	35.06191506	0	0	162	100	0	0	140.3152275	106.9095041
H2-T22_BC023719	17:36175636-36254316	0.028768608	0	0	167.3038452	37.13857482	0	0	390	310	0	0	337.7959181	331.4194627
H2-T22_BC023719	17:36176082-36254762	0.08799765	0	0	52.1128078	35.45509745	0	0	116	101	0	0	100.472632	107.9785991
Hbb-b2	7:110962329-110976075	0.027938739	0	0	172.6509439	-37.36592004	412	271	0	0	387.8790052	302.7247705	0	0
Hmox1	8:77617671-77619764	0.092971854	0	0	49.26419706	-31.65818562	131	66	0	0	123.3304604	73.72632787	0	0
Hprt	X:50365538-50369523	0.102339159	0	0	44.66629624	32.51828201	0	0	110	78	0	0	95.27577177	83.3894132
Il17ra	6:120428193-120428392	0.017100701	0	0	296.345979	36.20070676	0	0	686	553	0	0	594.1743585	591.2095577
Mndal	1:175792984-175832143	0.049533595	0	0	94.25858018	37.57249935	0	0	223	172	0	0	193.1499737	183.8843471
Mndal	1:175792984-175947757	0.071774047	0	0	64.22523093	37.02042984	0	0	167	105	0	0	144.6459444	112.2549793
Ms4a6b	19:11604031-11610469	0.07283057	0	0	63.26759708	34.69610026	0	0	149	116	0	0	129.0553636	124.0150248
Phf10_9030025P20Rik	17:15117289-15148661	0.034923463	0	0	136.052786	37.24488811	0	0	358	219	0	0	310.0793299	234.131814
Phf10_9030025P20Rik	17:15117289-15180036	0.052076406	0	0	89.47482087	36.6401505	0	0	233	146	0	0	201.8114075	156.087876
Phf11	14:59896372-59968191	0.071354122	0	0	64.61395125	34.13433667	0	0	133	134	0	0	115.1970695	143.2587355
Ptprc	1:139997774-140004351	0.004553967	0	0	1737.066553	-0.921601212	2402	2187	1402	963	2261.372258	2443.02241	1214.333018	1029.538525
Ptprc	1:140012219-140022879	0.102253421	0	0	44.70448522	-35.4385249	114	64	0	0	107.3257442	71.49219672	0	0
Ptprc	1:140013602-140014330	0.008540875	0	0	2699.249081	2.333989591	949	939	5466	3854	893.4397474	1048.924574	4734.339713	4120.292288
Ptprc	1:140013602-140016596	0.008255961	0	0	713.5351729	-2.960603047	1341	1159	175	136	1262.489675	1294.679	151.5750914	145.3969256
Ptprc	1:140013602-140022879	0.010561604	0	0	521.9796952	-38.9817171	1157	894	0	0	1089.262158	998.656623	0	0
Ptprc	1:140014471-140016596	0.025549061	0	0	1166.439212	2.425421969	437	344	2002	1998	411.4153526	384.2705574	1734.019046	2136.051892
Ptprc	1:140016743-140019032	0.012709237	0	0	1300.581067	2.957817342	322	309	2546	2197	303.1481545	345.1732623	2205.201045	2348.801805
Ptprc	1:140016743-140022879	0.008026748	0	0	1063.230306	-2.733730125	1902	1748	286	245	1790.64531	1952.630623	247.7170066	261.9282851
Ptprc	1:140019161-140022879	0.006295163	0	0	1605.184065	3.246205033	334	319	3338	2674	314.4456013	356.343918	2891.186601	2858.76014
Rps11	7:52378328-52378547	0.094529164	0	0	48.43529725	34.50661696	0	0	120	84	0	0	103.9372056	89.80398345
Rps11	7:52378599-52378814	21.87017597	0	0	238.6585627	-36.81635399	1014	0	0	0	954.6342506	0	0	0
Rps21	2:179992556-179992698	0.02658738	0	0	182.1297585	33.65866867	0	0	456	312	0	0	394.9613811	333.5576528
Tmem181a	17:6290642-6627921	0.044182253	0	0	106.208857	-34.89580026	227	189	0	0	213.7100344	211.1253935	0	0
Trbc1	6:41488230-41496742	24.00165435	0	0	279.5456598	-38.25934206	0	1001	0	0	0	1118.182639	0	0
Trim12c	7:111495258-111636089	0.041388819	0	0	113.7360098	35.18721511	0	0	250	223	0	0	216.5358449	238.4081942
Trim30a	7:111560829-111577634	0.050672811	0	0	92.05361729	-5.499651671	198	155	10	0	186.4078714	173.1451639	8.661433797	0
Trim34a	7:111397226-111479042	0.038740832	0	0	121.9272181	35.0663762	0	0	294	218	0	0	254.6461536	233.062719
Trim34a_Trim12a_Trim34b	7:111449365-111490148	0.022344188	0	0	339.0362843	37.77789827	0	0	777	639	0	0	672.993406	683.1517312
Trim34a_Trim12a_Trim34b	7:111449920-111450754	0.047315248	0	0	98.87015503	36.0012409	0	0	248	169	0	0	214.8035582	180.6770619
Trim34a_Trim12a_Trim34b	7:111454608-111636089	0.095814064	0	0	47.77210553	34.9505123	0	0	112	88	0	0	97.00805853	94.08036361
Trim34a_Trim5	7:111415295-111450754	0.047315248	0	0	98.87015503	36.05612266	0	0	248	169	0	0	214.8035582	180.6770619
Man2b1	8:87620760-87620886	0.116625297	1.11E-16	4.41057E-13	39.10068637	33.24870001	0	0	88	75	0	0	76.22061741	80.18212808
Ap4s1	12:52831886-52839539	0.101471705	2.22E-16	7.99416E-13	45.05570857	-33.48019626	106	72	0	0	99.79411298	80.42872131	0	0
Commd6	14:102036323-102039504	0.092436627	2.22E-16	7.99416E-13	49.55566862	-29.65394309	118	78	0	0	111.0915597	87.13111476	0	0
Prkaa1	15:5110733-5111468	0.112402179	2.22E-16	7.99416E-13	40.59600773	-33.44117184	74	83	0	0	69.66758831	92.71644263	0	0
Prkaa1	15:5110733-5111802	0.112402179	2.22E-16	7.99416E-13	40.59600773	-33.44117184	74	83	0	0	69.66758831	92.71644263	0	0
Prkaa1	15:5110733-5111848	0.112402179	2.22E-16	7.99416E-13	40.59600773	-33.44117184	74	83	0	0	69.66758831	92.71644263	0	0
Prkaa1	15:5110733-5112101	0.112402179	2.22E-16	7.99416E-13	40.59600773	-33.44117184	74	83	0	0	69.66758831	92.71644263	0	0
Ighg	12:114545281-114567877	0.082698345	3.33E-16	1.16279E-12	56.01765064	31.72582063	0	0	176	67	0	0	152.4412348	71.62936775
Phf11	14:59896366-59968185	0.089278711	3.33E-16	1.16279E-12	51.34814025	33.8033264	0	0	110	103	0	0	95.27577177	110.1167892
C130026I21Rik_A530032D15Rik	1:85096199-85109160	0.099323791	1.11E-15	3.81811E-12	46.04980414	33.97056294	0	0	88	101	0	0	76.22061741	107.9785991
Mndal	1:175792974-175947747	0.126423861	1.78E-15	6.01913E-12	40.68435821	36.36341039	0	0	120	55	0	0	103.9372056	58.80022726
Eci3	13:35051910-35082217	0.099617743	3.00E-15	1.00101E-11	45.91117458	30.95016462	0	0	96	94	0	0	83.14976445	100.4949339
Mndal	1:175792974-175832133	0.194610232	4.33E-15	1.42524E-11	79.29484843	37.32361591	0	0	244	99	0	0	211.3389846	105.8404091
Hba-a1	11:32183972-32196549	0.095404645	5.00E-15	1.62135E-11	47.98144374	34.8863333	0	0	71	122	0	0	61.49617996	130.429595
Rps5	7:13507869-13508321	0.134659607	6.44E-15	2.06072E-11	60.21898192	-33.3832294	155	85	0	0	145.9253539	94.95057377	0	0
Ptprc	1:140012219-140014330	0.135910299	6.77E-15	2.13762E-11	33.47075441	35.30130457	0	0	62	75	0	0	53.70088954	80.18212808
Cd37	7:52490860-52492371	0.132956941	8.77E-15	2.73098E-11	34.22543659	32.82703792	0	0	84	60	0	0	72.75604389	64.14570246
Tcf7_Gm16953	11:52074502-52075014	0.124570827	9.10E-15	2.79689E-11	36.56657833	34.88748008	0	0	80	72	0	0	69.29147038	76.97484296
Ptprc	1:140012219-140019032	0.13829407	1.16573E-14	3.53426E-11	32.88546897	35.27621837	0	0	63	72	0	0	54.56703292	76.97484296
Ppp2r5c	12:111793106-111805937	0.130044725	1.95399E-14	5.84716E-11	35.00368832	34.2472597	0	0	95	54	0	0	82.28362107	57.73113222
Hmox1	8:77620891-77621125	0.122559484	2.19824E-14	6.49372E-11	37.17649776	-31.2524116	101	48	0	0	95.0868435	53.61914754	0	0
Pdcd4	19:54001135-54003572	0.137484086	2.39808E-14	6.99438E-11	33.08203408	34.11892121	0	0	96	46	0	0	83.14976445	49.17837189
Bin2	15:100485826-100486625	0.141186077	2.01283E-13	5.79737E-10	32.20230652	33.33715945	0	0	87	50	0	0	75.35447403	53.45475205
Wdr82	9:106087649-106088700	0.018111083	2.09721E-13	5.96582E-10	277.7919574	-1.545672064	490	349	157	116	461.3124091	389.8558853	135.9845106	124.0150248
Cytip	2:57997617-58000576	0.145983208	3.12306E-13	8.77564E-10	31.12961266	33.62356544	0	0	66	63	0	0	57.16546306	67.35298759
Lck	4:129234699-129250758	0.150970227	4.12115E-13	1.14407E-09	30.08768599	33.12407001	0	0	76	51	0	0	65.82689686	54.52384709
Gimap4	6:48635949-48636836	0.132287641	4.51528E-13	1.23856E-09	34.40121988	33.51444549	0	0	70	72	0	0	60.63003658	76.97484296
Adrbk1	19:4289733-4289897	0.152186928	6.44262E-13	1.72614E-09	29.84398178	33.29319256	0	0	65	59	0	0	56.29931968	63.07660742
Phf17	3:41404117-41405294	0.179533568	6.37712E-13	1.72614E-09	32.00706279	-32.44376919	47	75	0	0	44.24833311	83.77991804	0	0
Rps3	7:106630253-106630781	21.88110577	7.4174E-13	1.96447E-09	284.0139221	-35.81680336	0	1017	0	0	0	1136.055689	0	0
Rrp9	9:106379765-106380001	0.090956044	8.25673E-13	2.16191E-09	50.38022404	-4.417505525	82	104	2	6	77.19921948	116.1748197	1.732286759	6.414570246
H2-K1	17:34133591-34133771	24.00377669	1.03517E-12	2.68E-09	584.4302454	37.00903622	0	0	2699	0	0	0	2337.720982	0
Ms4a4c	19:11493608-11582780	0.142307312	1.50313E-12	3.84828E-09	31.94501813	35.02811679	0	0	71	62	0	0	61.49617996	66.28389255
Il17ra	6:120427498-120428181	0.019234226	2.11253E-12	5.34902E-09	405.3071869	1.660741144	238	127	705	603	224.0660273	141.8673279	610.6310827	644.6643098
Prkcq	2:11195873-11198641	0.159865862	2.23588E-12	5.59981E-09	28.39255296	34.04471045	0	0	62	56	0	0	53.70088954	59.8693223
Nlrc5	8:97043178-97045302	0.156604307	2.39564E-12	5.93542E-09	28.99142258	34.77827093	0	0	66	55	0	0	57.16546306	58.80022726
D14Abb1e	14:28272416-28272977	0.16312659	4.18221E-12	1.02516E-08	27.81806689	-33.00896753	47	60	0	0	44.24833311	67.02393443	0	0
Eef2	10:80639474-80640532	0.170681336	5.81701E-12	1.41088E-08	26.57237455	33.52091924	0	0	61	50	0	0	52.83474616	53.45475205
Rasa3	8:13583856-13584150	0.165215553	6.25044E-12	1.50021E-08	27.46208748	33.93164189	0	0	54	59	0	0	46.7717425	63.07660742
Esyt1	10:127956013-127956197	0.172548337	6.89371E-12	1.63755E-08	26.28153125	33.19827683	0	0	72	40	0	0	62.36232334	42.76380164
Klra9	6:130241074-130241170	0.01947992	9.43101E-12	2.2174E-08	256.0716196	1.388924914	164	79	563	275	154.398439	88.24818033	487.6387228	294.0011363
Cd8a	6:71324005-71324496	0.161865978	1.23052E-11	2.86394E-08	28.03738755	32.3140372	0	0	69	49	0	0	59.7638932	52.38565701
Grk6	13:55552782-55552888	0.171328077	1.25682E-11	2.89591E-08	26.47089872	32.31947143	0	0	63	48	0	0	54.56703292	51.31656197
S100a9	3:90499219-90499589	0.135855962	2.5374E-11	5.7887E-08	33.48433859	30.3803055	0	0	67	71	0	0	58.03160644	75.90574792
Tbc1d10c	19:4188131-4188943	0.169402562	2.63073E-11	5.94277E-08	26.77532621	33.04745366	0	0	57	54	0	0	49.37017264	57.73113222
Ddx39_Cd97	8:86248132-86248336	0.185853586	3.3254E-11	7.43907E-08	24.37984774	31.90899343	0	0	41	58	0	0	35.51187857	62.00751238
Myh9	15:77604482-77604981	0.182347987	3.40171E-11	7.53662E-08	24.85367198	34.99934033	0	0	58	46	0	0	50.23631602	49.17837189
Maz	7:134168453-134169741	0.181516791	5.44307E-11	1.19445E-07	24.96873199	31.12921088	0	0	61	44	0	0	52.83474616	47.04018181
Pik3r4	9:105571503-105572075	0.05165359	6.52225E-11	1.41776E-07	109.2056035	-2.506696023	170	202	22	30	160.0471623	225.6472459	19.05515435	32.07285123
Iglv1	16:19085252-19085360	0.167375817	6.65982E-11	1.43414E-07	27.10341501	-30.13758332	76	33	0	0	71.5504961	36.86316394	0	0
Anxa11	14:26702436-26842206	21.22663803	9.22687E-11	1.96854E-07	196.1814755	36.93311991	0	0	906	0	0	0	784.725902	0
Ets1	9:32558647-32560383	0.184208119	9.49585E-11	2.00734E-07	24.5999824	33.1244136	0	0	63	41	0	0	54.56703292	43.83289668
Actr3	1:127294087-127299969	0.175790934	9.97793E-11	2.09007E-07	25.79124517	-32.09849192	55	46	0	0	51.77996428	51.3850164	0	0
S100a9	3:90496856-90499054	0.024468187	1.02045E-10	2.11826E-07	199.2877197	-0.001006269	163	146	250	247	153.4569851	163.0915738	216.5358449	264.0664751
H2-T23_A930015D03Rik_A930015D03Rik	17:36167639-36167766	0.00571203	1.21331E-10	2.49613E-07	1500.287702	0.670749083	1135	798	2381	1851	1068.550172	891.4183279	2062.287387	1978.894921
Fxyd5	7:31822947-31823074	0.199004255	1.38327E-10	2.82061E-07	22.75263563	32.81467789	0	0	52	43	0	0	45.03945574	45.97108677
Ctsd	7:149568598-149569349	0.192928672	1.40847E-10	2.84678E-07	23.47655063	32.59966795	0	0	43	53	0	0	37.24416533	56.66203718
Srrm2	17:23945138-23945320	0.188755198	1.42411E-10	2.85338E-07	24.00111278	32.3938635	0	0	59	42	0	0	51.1024594	44.90199172
Ubtf	11:102169629-102170012	0.202371739	4.05135E-10	8.04738E-07	22.37030185	31.81217537	0	0	49	44	0	0	42.4410256	47.04018181
H2-Q4	17:35520735-35565740	19.74005746	4.22778E-10	8.25553E-07	121.2016148	-38.23243969	0	434	0	0	0	484.806459	0	0
H2-Q4	17:35520740-35565745	19.74006087	4.2278E-10	8.25553E-07	121.2016148	-38.23243968	0	434	0	0	0	484.806459	0	0
Ubb	11:62365851-62366079	0.176582523	5.41928E-10	1.04932E-06	25.67432089	5.412070535	1	0	57	49	0.941453896	0	49.37017264	52.38565701
Rps11	7:52378328-52378537	20.40716704	6.24254E-10	1.19865E-06	115.3370205	-35.77065583	0	413	0	0	0	461.348082	0	0
H2-Q4	17:35520954-35565959	19.72535112	6.59029E-10	1.25497E-06	118.6882172	-38.20347214	0	425	0	0	0	474.7528689	0	0
5830417I10Rik_Syt11	3:88623629-88698401	21.15363287	7.56366E-10	1.42851E-06	145.7770574	-38.00100045	0	522	0	0	0	583.1082295	0	0
Commd6	14:102039516-102039605	0.107817761	7.65978E-10	1.43491E-06	42.35433192	-4.716973315	93	70	3	1	87.55521233	78.19459017	2.598430139	1.069095041
Pik3cd	4:149031396-149032490	0.206327888	7.99291E-10	1.48524E-06	21.93723016	33.77792697	0	0	47	44	0	0	40.70873885	47.04018181
Pan3	5:148342883-148348037	0.203072082	8.09479E-10	1.49213E-06	22.29239557	34.05916543	0	0	40	51	0	0	34.64573519	54.52384709
Dapl1	2:59322823-59334614	0.20598237	8.35927E-10	1.52866E-06	21.97438389	32.30347891	0	0	41	49	0	0	35.51187857	52.38565701
Fxyd5	7:31821535-31824056	0.217988215	8.78254E-10	1.58652E-06	20.75307511	32.68087035	0	0	44	42	0	0	38.11030871	44.90199172
Rac1	5:144270521-144275536	0.206201423	8.81337E-10	1.58652E-06	21.95081435	31.73837202	0	0	52	40	0	0	45.03945574	42.76380164
Rgs10	7:135546770-135547887	0.204115419	9.68202E-10	1.72937E-06	22.17733556	33.3868232	0	0	37	53	0	0	32.04730505	56.66203718
5830417I10Rik_Syt11	3:88619591-88623629	21.13742401	1.02147E-09	1.81049E-06	143.5429262	-37.97985062	0	514	0	0	0	574.1717049	0	0
Psap	10:59741458-59754386	0.206547684	1.03984E-09	1.82898E-06	21.91366061	34.03628424	0	0	58	35	0	0	50.23631602	37.41832644
Igkv6-23	6:70210651-70385194	0.191640784	1.07011E-09	1.85392E-06	23.63596201	31.42998471	0	0	82	22	0	0	71.02375713	23.5200909
Ttyh3	5:141109294-141110712	0.220215357	1.06816E-09	1.85392E-06	20.54129178	-33.43061728	41	39	0	0	38.59960974	43.56555738	0	0
Ppib	9:65908207-65910795	0.208718764	1.09851E-09	1.88891E-06	21.68354059	30.10563754	0	0	52	39	0	0	45.03945574	41.6947066
Hnrnpul2	19:8898806-8898901	0.212932113	1.20965E-09	2.0646E-06	21.2504689	32.17802344	0	0	50	39	0	0	43.30716898	41.6947066
Rac2	15:78395933-78396390	0.221895896	1.56026E-09	2.64345E-06	20.38432552	33.15935598	0	0	46	39	0	0	39.84259547	41.6947066
Eif4b	15:101925208-101925411	0.217602179	1.75468E-09	2.95114E-06	20.79022884	31.56392679	0	0	38	47	0	0	32.91344843	50.24746693
Slfn8	11:82830245-82848711	0.198651981	1.98893E-09	3.32087E-06	22.79338818	32.69191059	0	0	67	31	0	0	58.03160644	33.14194627
Mbtps1	8:122049456-122054948	0.22055503	2.14895E-09	3.56224E-06	20.5093709	32.57446493	0	0	33	50	0	0	28.58273153	53.45475205
Ndufb5	3:32647483-32649950	0.225835881	2.35352E-09	3.8735E-06	20.02556129	31.52158678	0	0	32	49	0	0	27.71658815	52.38565701
Itgal	7:134450235-134453698	0.226516761	2.67899E-09	4.3779E-06	19.96483801	33.33510396	0	0	49	35	0	0	42.4410256	37.41832644
Anxa11	14:26703471-26703677	0.26434358	3.31151E-09	5.37341E-06	17.08644034	-33.56825125	37	30	0	0	34.83379415	33.51196721	0	0
H2-T22_BC023719	17:36178457-36193734	0.241878517	3.49382E-09	5.6296E-06	18.68643803	-34.31814631	26	45	0	0	24.4778013	50.26795082	0	0
Atp5a1	18:78012849-78016257	0.233742582	4.8059E-09	7.68998E-06	19.34239884	32.22027244	0	0	56	27	0	0	48.50402926	28.86556611
Eif3e	15:43094243-43094754	0.232058444	6.4816E-09	1.02998E-05	19.483978	-31.1496503	46	31	0	0	43.30687922	34.62903279	0	0
Klra8	6:130072128-130135601	0.217371205	8.67154E-09	1.36854E-05	22.15713834	-33.270781	36	49	0	0	33.89234026	54.73621312	0	0
Lsp1	7:149676331-149676463	0.236865889	9.6118E-09	1.50661E-05	19.08520802	-32.34611267	36	38	0	0	33.89234026	42.44849181	0	0
Hipk1	3:103567682-103573320	0.262191074	9.91704E-09	1.54395E-05	17.22777831	32.20460175	0	0	45	28	0	0	38.97645209	29.93466115
Acap1	11:69698367-69699007	0.249734626	1.17025E-08	1.8097E-05	18.09392169	33.34219135	0	0	49	28	0	0	42.4410256	29.93466115
Rgl2	17:34071952-34072081	0.250806016	1.19867E-08	1.84128E-05	18.01601541	32.33769619	0	0	40	35	0	0	34.64573519	37.41832644
Stat1	1:52205837-52207462	0.231335975	1.24509E-08	1.89993E-05	19.5453505	32.71950023	0	0	52	31	0	0	45.03945574	33.14194627
2010012O05Rik	19:46775285-46776004	0.123469068	1.27643E-08	1.93494E-05	36.89817419	31.14717851	0	0	84	70	0	0	72.75604389	74.83665287
Ddx19a	8:113504461-113536662	0.245308751	1.30338E-08	1.96287E-05	18.42302051	-32.41949845	32	39	0	0	30.12652467	43.56555738	0	0
Serinc3	2:163460250-163470733	0.240847407	1.39412E-08	2.08589E-05	18.76709877	32.09182516	0	0	41	37	0	0	35.51187857	39.55651652
Cmah	13:24527116-24527479	0.21449033	1.41819E-08	2.10821E-05	21.09465633	34.61813416	0	0	32	53	0	0	27.71658815	56.66203718
Prpf4b	13:34993357-34993866	0.247667739	1.93073E-08	2.85173E-05	18.24613543	31.71717454	0	0	46	31	0	0	39.84259547	33.14194627
Cyp4f16	17:32683626-32768556	0.256345256	1.98519E-08	2.91351E-05	17.62369627	31.8604973	0	0	53	23	0	0	45.90559912	24.58918594
Igkv6-23	6:70210651-70407743	0.221020055	2.1094E-08	3.0762E-05	20.46583062	31.22374958	0	0	76	15	0	0	65.82689686	16.03642562
Prkaa1	15:5114805-5118567	0.010886605	2.39605E-08	3.45153E-05	502.9472731	0.526277657	399	387	732	533	375.6401045	432.3043771	634.0169539	569.8276569
Ykt6	11:5856007-5859306	0.242496137	2.39673E-08	3.45153E-05	18.63845457	28.70624214	0	0	33	43	0	0	28.58273153	45.97108677
Rasa3	8:13583807-13584982	0.2516976	2.63072E-08	3.76497E-05	17.95169331	33.31823652	0	0	36	38	0	0	31.18116167	40.62561156
Sipa1	19:5651826-5651905	0.262808083	2.75377E-08	3.91674E-05	17.18702576	32.97854379	0	0	30	40	0	0	25.98430139	42.76380164
Prpf40a	2:53034066-53035419	0.242146049	2.97362E-08	4.2035E-05	18.66562294	31.76362454	0	0	43	35	0	0	37.24416533	37.41832644
Psme1	14:56199264-56199449	0.256541474	3.36998E-08	4.73474E-05	17.61011208	31.89756778	0	0	48	27	0	0	41.57488223	28.86556611
Zfp626	7:28593314-28629398	0.222739637	3.69429E-08	5.15893E-05	20.30641923	32.26495062	0	0	37	46	0	0	32.04730505	49.17837189
Dock10	1:80537914-80545707	0.261073514	4.46913E-08	6.20337E-05	17.30208577	33.5667037	0	0	33	38	0	0	28.58273153	40.62561156
Dock2	11:34505485-34505648	0.254746588	4.59025E-08	6.33333E-05	17.73515746	34.25024782	0	0	35	38	0	0	30.31501829	40.62561156
Gm14085	2:122311826-122312382	0.00554903	5.89747E-08	8.08852E-05	1253.685845	-0.608293206	1777	1230	1103	947	1672.963573	1373.990656	955.3561478	1012.433004
Srp72	5:77417023-77419297	0.266715824	6.17808E-08	8.42324E-05	16.93333618	31.45558505	0	0	35	35	0	0	30.31501829	37.41832644
Ubl5	9:20449933-20450973	0.2715625	6.30513E-08	8.5459E-05	16.62890869	30.39170224	0	0	41	29	0	0	35.51187857	31.00375619
2010012O05Rik	19:46764575-46774045	0.140216609	6.42065E-08	8.65158E-05	32.42813362	-1.059170907	27	47	24	29	25.41925519	52.50208197	20.78744111	31.00375619
Pik3ip1	11:3233268-3233342	0.279643043	6.95249E-08	9.31375E-05	16.14498645	-30.23079	33	30	0	0	31.06797857	33.51196721	0	0
Ighv14-1	12:115170373-115232889	0.178834099	7.23808E-08	9.64028E-05	25.34746695	27.50655808	0	0	43	60	0	0	37.24416533	64.14570246
Gnb2l1	11:48617465-48617657	0.30947685	7.54875E-08	9.99628E-05	14.57861025	31.11209813	0	0	34	27	0	0	29.44887491	28.86556611
Acp2	2:91046434-91046873	0.059945117	8.05035E-08	0.000105996	77.33012275	-3.354617423	173	128	4	0	162.871524	142.9843934	3.464573519	0
Xpo1	11:23167763-23168607	0.252025905	8.60482E-08	0.000112653	17.92812376	32.21276264	0	0	47	29	0	0	40.70873885	31.00375619
Ighg2c	12:114523619-114524122	0.143526135	8.80049E-08	0.000114563	41.17134166	-3.372009435	29	71	51	13	27.30216299	79.31165574	44.17331236	13.89823553
Usf2	7:31740207-31740308	0.274921741	1.00771E-07	0.000130445	16.42425284	-29.13638523	33	31	0	0	31.06797857	34.62903279	0	0
Tmbim6	15:99223910-99232010	0.274052999	1.0609E-07	0.000136564	16.47669494	31.29429989	0	0	44	26	0	0	38.11030871	27.79647107
Smg1	7:125299630-125300158	0.262040337	1.11274E-07	0.00014244	17.23776367	33.67144889	0	0	29	41	0	0	25.11815801	43.83289668
Iglv1	16:19085400-19260784	0.337001904	1.21341E-07	0.00015362	13.38087102	29.9249783	0	0	26	29	0	0	22.51972787	31.00375619
Map4k4	1:40067522-40068628	0.268685378	1.21191E-07	0.00015362	16.8082908	32.45933592	0	0	48	24	0	0	41.57488223	25.65828099
Stk4	2:163911962-163912230	0.271342452	1.24432E-07	0.000156672	16.64249287	32.03574146	0	0	46	25	0	0	39.84259547	26.72737603
Actn1	12:81285882-81293354	0.293188692	1.32346E-07	0.000165731	15.39401572	32.39590618	0	0	39	26	0	0	33.77959181	27.79647107
Utrn	10:12122738-12125651	0.258813977	1.39378E-07	0.000173594	17.45429952	33.89820892	0	0	30	41	0	0	25.98430139	43.83289668
G3bp1	11:55309747-55312960	0.276122829	1.42129E-07	0.000176068	16.35229588	-31.21023208	41	24	0	0	38.59960974	26.80957377	0	0
Adrbk1	19:4294926-4303720	0.284315131	1.45185E-07	0.000178893	15.87782532	32.38431625	0	0	40	27	0	0	34.64573519	28.86556611
Anxa11	14:26702436-26981820	20.80097167	1.55897E-07	0.00019107	134.2522239	36.41195942	0	0	620	0	0	0	537.0088954	0
Map4k2	19:6341834-6342743	0.294669977	1.61178E-07	0.000196497	15.31610944	33.3904605	0	0	30	33	0	0	25.98430139	35.28013635
Rpl32	6:115757920-115758345	0.313523706	1.81001E-07	0.000219503	14.38924278	31.25693845	0	0	43	19	0	0	37.24416533	20.31280578
Gm4759	7:113584547-113672641	0.298239497	1.86453E-07	0.00022493	15.13157559	-32.64174442	37	23	0	0	34.83379415	25.6925082	0	0
Gbp9	5:105510733-105754512	0.282522131	2.04837E-07	0.000245821	15.97930115	34.66976846	0	0	38	29	0	0	32.91344843	31.00375619
Oas1g	5:121326945-121346942	0.252405411	2.26873E-07	0.000270856	17.90095539	30.75235054	0	0	37	37	0	0	32.04730505	39.55651652
5830417I10Rik_Syt11	3:88619591-88698401	19.94078582	2.28285E-07	0.000271137	101.6529672	-37.50523341	0	364	0	0	0	406.6118689	0	0
Txndc17	11:72021275-72021759	0.288467339	2.37668E-07	0.000280833	15.6477053	29.72922487	0	0	34	31	0	0	29.44887491	33.14194627
Grk6	13:55556023-55560205	0.294410608	2.47955E-07	0.000291494	15.32969362	31.53071164	0	0	35	29	0	0	30.31501829	31.00375619
2010012O05Rik	19:46774271-46775264	0.145983208	2.66598E-07	0.00031182	31.12961266	30.90092667	0	0	66	63	0	0	57.16546306	67.35298759
Ube2q1	3:89584968-89585289	0.302674192	2.70465E-07	0.000314744	14.90841728	-30.70508029	23	34	0	0	21.65343961	37.98022951	0	0
Hipk1	3:103567547-103567604	20.24939823	2.82367E-07	0.000326944	138.7953975	-35.24459228	0	497	0	0	0	555.1815902	0	0
Rnf5	17:34739142-34739235	0.396715399	2.87479E-07	0.000331198	27.69859406	30.74368221	0	0	23	85	0	0	19.92129773	90.87307849
Gm4759	7:113584541-113672635	0.307751943	2.91625E-07	0.000334303	14.66084864	-32.59580877	35	23	0	0	32.95088636	25.6925082	0	0
Lrch4.1_Lrch4	5:138078895-138078990	0.293470295	2.94659E-07	0.00033611	15.37914423	-32.27945927	25	34	0	0	23.5363474	37.98022951	0	0
Trbc1	6:41488575-41497030	20.1831016	2.97139E-07	0.000337269	55.01547951	-36.19632034	0	197	0	0	0	220.061918	0	0
Cnot6	11:49498854-49502666	0.292232013	3.43318E-07	0.000387774	15.44475363	31.77900484	0	0	38	27	0	0	32.91344843	28.86556611
Cyth4	15:78433205-78436276	0.310550792	3.53078E-07	0.000394926	14.52787234	32.31276885	0	0	35	26	0	0	30.31501829	27.79647107
Ly6e	15:74786172-74788206	0.293703557	3.52128E-07	0.000394926	15.36684735	32.74222433	0	0	29	34	0	0	25.11815801	36.3492314
Zfp820	17:21958142-22067438	0.393377584	3.62984E-07	0.000404045	11.45356584	-30.18452491	19	25	0	0	17.88762403	27.92663935	0	0
Trim34a_Trim12a_Trim34b	7:111454608-111455425	0.004021877	3.64886E-07	0.00040421	2188.222902	-0.378961234	2492	1949	2722	1751	2346.103109	2177.160803	2357.64228	1871.985417
Fcho2	13:99522300-99525034	0.503465779	3.8616E-07	0.000425729	36.43514641	34.00442896	0	0	130	31	0	0	112.5986394	33.14194627
Ndufs2	1:173168122-173168417	0.301890771	4.0434E-07	0.000442016	14.94735985	30.87240818	0	0	32	30	0	0	27.71658815	32.07285123
Rps21	2:179992531-179992706	0.301157029	4.04769E-07	0.000442016	14.98401795	-29.68656775	34	25	0	0	32.00943247	27.92663935	0	0
Gm13152	4:146886524-146957013	0.350944647	4.10198E-07	0.000445831	12.8462541	-42.27618711	0	46	0	0	0	51.3850164	0	0
Ly6e	15:74787965-74788206	0.298867403	4.45428E-07	0.000481849	15.09957359	32.71712262	0	0	29	33	0	0	25.11815801	35.28013635
Trrap	5:145617936-145617988	0.303389194	4.67821E-07	0.000501365	14.87305238	33.37738199	0	0	44	20	0	0	38.11030871	21.38190082
Trrap	5:145617936-145618144	0.303389194	4.67821E-07	0.000501365	14.87305238	33.37738188	0	0	44	20	0	0	38.11030871	21.38190082
AI413582	17:27701355-27701566	0.295988274	4.85222E-07	0.00051682	15.24743547	-30.83742342	28	31	0	0	26.36070909	34.62903279	0	0
Stk4	2:163909751-163912230	0.299331562	4.86728E-07	0.00051682	15.07600404	31.89239751	0	0	40	24	0	0	34.64573519	25.65828099
Anxa11	14:26703471-26843447	0.384977116	5.38179E-07	0.000561109	11.70477819	-33.02289732	26	20	0	0	24.4778013	22.34131148	0	0
Arhgap15	2:44178301-44260496	0.314113058	5.35599E-07	0.000561109	14.36207441	33.0774836	0	0	33	27	0	0	28.58273153	28.86556611
Gimap4	6:48635734-48636836	0.273888211	5.366E-07	0.000561109	16.48668031	32.45077957	0	0	28	39	0	0	24.25201463	41.6947066
Trbj1-1	6:41483910-41487510	0.013062617	5.36189E-07	0.000561109	525.6740402	-0.797521259	588	572	525	426	553.5748909	638.9615082	454.7252743	455.4344875
Rnf167	11:70464003-70464265	0.31806099	5.51901E-07	0.000572824	14.1826923	30.43679898	0	0	26	32	0	0	22.51972787	34.21104131
Gimap6	6:48652999-48654420	0.292232013	5.68457E-07	0.000587362	15.44475363	31.0694366	0	0	38	27	0	0	32.91344843	28.86556611
Trrap	5:145617936-145618040	0.308904859	5.90711E-07	0.000607631	14.60577862	33.35153431	0	0	44	19	0	0	38.11030871	20.31280578
Ly6a	15:74826998-75261796	0.258215698	6.44988E-07	0.000660514	17.49505207	33.36851275	0	0	45	29	0	0	38.97645209	31.00375619
Eci3	13:35052368-35084936	0.052463659	6.53856E-07	0.000666632	88.78856407	0.061517589	87	70	103	99	81.90648896	78.19459017	89.21276811	105.8404091
Serpina3f	12:105457779-105491684	0.361901628	6.58201E-07	0.000668106	29.87166861	-32.72064405	102	21	0	0	96.0282974	23.45837705	0	0
D930015E06Rik	3:83744485-83744812	0.304698402	6.72047E-07	0.000679168	14.80873028	32.91484011	0	0	40	23	0	0	34.64573519	24.58918594
Tmem181a	17:6289073-6290556	0.017694756	6.83386E-07	0.000687612	285.1482373	-1.082812954	410	365	182	177	385.9960974	407.7289344	157.6380951	189.2298223
Ly6a	15:74826998-74965184	0.261426951	7.47034E-07	0.000738749	17.27851622	33.35038316	0	0	44	29	0	0	38.11030871	31.00375619
Ly6a	15:74826998-75028027	0.261426951	7.47034E-07	0.000738749	17.27851622	33.35038283	0	0	44	29	0	0	38.11030871	31.00375619
Ly6a	15:74826998-75127459	0.261426951	7.47034E-07	0.000738749	17.27851622	33.35038284	0	0	44	29	0	0	38.11030871	31.00375619
Ly6a	15:74826998-75145324	0.261426951	7.47034E-07	0.000738749	17.27851622	33.35038316	0	0	44	29	0	0	38.11030871	31.00375619
Cyc1	15:76175399-76175591	0.326179828	7.54713E-07	0.000743154	13.82752689	29.91652169	0	0	33	25	0	0	28.58273153	26.72737603
Gbp4	5:105549994-105755541	20.91802217	7.72983E-07	0.000757905	130.8620916	-36.96146418	556	0	0	0	523.4483662	0	0	0
Fcgr1	3:96097462-96097827	0.234151094	7.76341E-07	0.000757972	19.30836632	-29.08171275	50	27	0	0	47.0726948	30.16077049	0	0
Rps24	14:25312715-25314651	0.354096608	8.43518E-07	0.000820085	12.73126348	31.65634479	0	0	23	29	0	0	19.92129773	31.00375619
Nxf1	19:8840969-8841286	0.338277109	8.71738E-07	0.00084396	13.3301331	31.37548214	0	0	27	28	0	0	23.38587125	29.93466115
Akna_4933437N03Rik	4:63053240-63055056	0.337593077	8.93656E-07	0.0008582	13.35730147	31.8689311	0	0	37	20	0	0	32.04730505	21.38190082
H2-Q6	17:35565537-35610898	0.237953839	8.93897E-07	0.0008582	18.9972188	34.1674169	0	0	47	33	0	0	40.70873885	35.28013635
Rap1b	10:117254516-117255598	0.330681476	9.40408E-07	0.000897195	13.63815941	32.17626294	0	0	42	17	0	0	36.37802195	18.1746157
Trrap	5:145617936-145618092	0.320564789	9.423E-07	0.000897195	14.0712311	33.29840826	0	0	44	17	0	0	38.11030871	18.1746157
Cyp4f17	17:32661831-32683626	0.273664351	9.46938E-07	0.0008979	16.50026449	32.65120056	0	0	33	35	0	0	28.58273153	37.41832644
Gm11711	11:114896503-114907149	0.325628146	1.04154E-06	0.000983554	13.85109644	29.99322743	0	0	22	34	0	0	19.05515435	36.3492314
H2-Q7	17:35577129-35579911	0.023675871	1.08604E-06	0.001021396	290.7206886	-1.13720071	300	312	329	231	282.4361688	348.524459	284.9611719	246.9609545
Degs1	1:184208373-184208677	0.296622153	1.12016E-06	0.0010492	15.21463361	30.92665796	0	0	32	31	0	0	27.71658815	33.14194627
Cd74	18:60971139-60971512	0.006416653	1.16592E-06	0.001087636	1008.893017	-0.580473697	1160	1136	952	795	1092.086519	1268.986492	824.5684975	849.9305576
Eif4g1	16:20686246-20686328	0.336323044	1.1971E-06	0.001108746	13.40803938	31.89863254	0	0	36	21	0	0	31.18116167	22.45099586
Mndal	1:175803087-175804481	0.321181107	1.19817E-06	0.001108746	14.04406273	34.82560437	0	0	34	25	0	0	29.44887491	26.72737603
Gm15645_9130208D14Rik	7:112978272-113050598	0.616700619	1.20661E-06	0.001112084	7.292623983	-34.75476992	12	16	0	0	11.29744675	17.87304918	0	0
Dapk2	9:66098908-66102277	0.310550792	1.30134E-06	0.001194623	14.52787234	30.68197179	0	0	35	26	0	0	30.31501829	27.79647107
Hnrnpl	7:29605741-29606234	0.338872795	1.65857E-06	0.00151651	13.30656355	31.05377551	0	0	38	19	0	0	32.91344843	20.31280578
Gm20529_Rnf123_Amigo3	9:107957090-107958367	0.402527052	1.90757E-06	0.001737288	11.19194302	30.90632273	0	0	27	20	0	0	23.38587125	21.38190082
Clip1	5:124063268-124092565	0.345778419	1.97832E-06	0.001794636	13.03928979	31.86303223	0	0	38	18	0	0	32.91344843	19.24371074
Rad51	2:118957357-118959813	0.523912153	2.07789E-06	0.001877569	14.93647132	-30.11722395	16	40	0	0	15.06326234	44.68262295	0	0
Slc25a5	X:34336900-34337272	0.366496372	2.08826E-06	0.001879565	12.29819179	29.61246228	0	0	21	29	0	0	18.18901097	31.00375619
Akna	4:63032045-63034356	0.459297834	2.11199E-06	0.001893528	18.71995968	32.70656287	0	0	63	19	0	0	54.56703292	20.31280578
Flii	11:60532609-60533507	0.349987222	2.30641E-06	0.002058731	12.88159556	-32.39773937	31	20	0	0	29.18507078	22.34131148	0	0
Trbc2	6:41497850-41498159	20.54353859	2.31412E-06	0.002058731	231.1269315	-34.52120251	982	0	0	0	924.5077259	0	0	0
Gm16626_Ywhae	11:75569154-75572793	0.352810313	2.45135E-06	0.002172425	12.77794085	-29.67967371	27	23	0	0	25.41925519	25.6925082	0	0
H2-Q8	17:35531955-35577053	0.274727615	2.47003E-06	0.002180593	16.43594239	36.47899962	0	0	29	38	0	0	25.11815801	40.62561156
Fam65b	13:24757517-24761828	0.331666642	2.70536E-06	0.002379229	13.59740686	34.45277236	0	0	27	29	0	0	23.38587125	31.00375619
Mcm3ap	10:75965445-75966907	0.35758944	2.83653E-06	0.0024851	12.6062181	32.14698889	0	0	36	18	0	0	31.18116167	19.24371074
H2-Q1	17:35461189-35611148	0.008191045	2.88946E-06	0.002521887	720.9846462	-0.575264345	703	784	699	693	661.8420889	875.7794099	605.4342224	740.8828635
Ifi204	1:175689710-175795640	21.05685006	2.93014E-06	0.002547737	133.9041539	35.58078104	0	0	0	501	0	0	0	535.6166156
Lef1	3:130907891-130922393	0.348571415	2.96755E-06	0.002570568	12.93421514	33.00188128	0	0	19	33	0	0	16.45672421	35.28013635
H2-Q1	17:35461189-35535158	0.008173804	3.54596E-06	0.003048675	722.9894501	-0.568634272	704	784	701	698	662.7835428	875.7794099	607.1665092	746.2283387
H2-Q1	17:35461189-35580356	0.008173804	3.54596E-06	0.003048675	722.9894501	-0.568634272	704	784	701	698	662.7835428	875.7794099	607.1665092	746.2283387
Gbp7	3:142201085-142292932	0.356544428	3.58792E-06	0.003073287	12.64337183	30.42415532	0	0	30	23	0	0	25.98430139	24.58918594
Macf1	4:123068404-123071312	0.35980081	3.67524E-06	0.003136426	12.52831182	33.71408052	0	0	27	25	0	0	23.38587125	26.72737603
Psd4	2:24252305-24252873	0.372612876	3.83881E-06	0.00326392	12.09524013	32.90585093	0	0	25	25	0	0	21.65358449	26.72737603
Hbb-b2	7:110961800-110961952	0.338277109	3.98487E-06	0.003351015	13.3301331	32.44206057	0	0	27	28	0	0	23.38587125	29.93466115
Hbb-b2	7:110961800-110975961	0.338277109	3.98487E-06	0.003351015	13.3301331	32.44206049	0	0	27	28	0	0	23.38587125	29.93466115
Trpv2	11:62388102-62391804	0.370652253	3.97493E-06	0.003351015	12.15956223	31.95514462	0	0	29	22	0	0	25.11815801	23.5200909
Zfp820	17:21977681-22090947	0.651493596	4.00064E-06	0.003352046	6.90197867	30.63773695	0	0	22	8	0	0	19.05515435	8.552760328
Rnf4	5:34691392-34692198	0.388927851	4.01824E-06	0.003354588	11.5852746	-29.96377512	16	28	0	0	15.06326234	31.27783607	0	0
5830417I10Rik_Syt11	3:88624015-88698787	20.77938008	4.05472E-06	0.003372826	226.2799579	38.91409632	0	0	1045	0	0	0	905.1198318	0
Gm6034_Gm11127_BC023719	17:36193550-36218236	0.011024295	4.0747E-06	0.003377253	495.2961388	0.08734018	379	352	708	578	356.8110266	393.207082	613.2295128	617.9369337
Srp54b	12:56278601-56281663	0.519123801	4.18064E-06	0.003440307	18.82543421	-34.32776759	61	16	0	0	57.42868766	17.87304918	0	0
Srp54b	12:56278601-56356954	0.519123809	4.18064E-06	0.003440307	18.82543421	-34.32776759	61	16	0	0	57.42868766	17.87304918	0	0
Vav1	17:57439364-57441283	0.362328865	4.43374E-06	0.003635601	12.44042017	31.53252828	0	0	34	19	0	0	29.44887491	20.31280578
Cdipt	7:134120074-134120244	0.393184569	4.46468E-06	0.003647994	11.45921678	31.33863515	0	0	27	21	0	0	23.38587125	22.45099586
Gbp8	5:105445239-105446697	0.24013063	4.55024E-06	0.003704764	18.82358166	4.718776747	3	0	38	37	2.824361688	0	32.91344843	39.55651652
Chd3	11:69167671-69167866	0.366496372	4.61681E-06	0.003745728	12.29819179	33.15745808	0	0	21	29	0	0	18.18901097	31.00375619
Akna	4:63032921-63034356	0.377764105	4.64154E-06	0.003752579	11.9294422	32.05060876	0	0	23	26	0	0	19.92129773	27.79647107
Leng8	7:4096415-4096503	0.369830342	4.68279E-06	0.003759548	12.1867306	30.46025368	0	0	39	14	0	0	33.77959181	14.96733057
Med12_Nlgn3	X:98492072-98492269	0.388056196	4.68268E-06	0.003759548	11.61143052	28.53963954	0	0	24	24	0	0	20.78744111	25.65828099
Arhgap15	2:44178301-44181865	0.377336675	4.80575E-06	0.003844867	11.94302638	32.81165926	0	0	28	22	0	0	24.25201463	23.5200909
Hepacam2	6:3417426-3417513	0.319195839	4.97624E-06	0.003967491	14.13195438	29.67779047	0	0	27	31	0	0	23.38587125	33.14194627
Tm9sf3	19:41295795-41306832	0.366792583	5.40171E-06	0.004291863	12.28820643	31.40141828	0	0	37	16	0	0	32.04730505	17.10552066
Rnf213	11:119323597-119326318	0.349569892	5.42436E-06	0.004295051	12.89706141	34.21989142	0	0	25	28	0	0	21.65358449	29.93466115
Itgax	7:135292287-135347396	20.01078391	5.89381E-06	0.004650783	125.9194586	-36.98329355	535	0	0	0	503.6778344	0	0	0
Ctla2b	13:60998010-61037340	0.450906623	6.24271E-06	0.004909287	15.11675659	30.81135504	0	0	55	12	0	0	47.63788588	12.82914049
Eef1a1	9:78326665-78327267	20.94832455	6.55219E-06	0.005135136	198.5633698	36.22465312	0	0	917	0	0	0	794.2534792	0
Nbeal2	9:110535289-110535480	0.385483057	6.64727E-06	0.005191994	11.68933681	32.82932752	0	0	33	17	0	0	28.58273153	18.1746157
Ppp1ca	19:4194690-4194829	0.392297362	6.79804E-06	0.005291818	11.4852636	-31.56494082	31	15	0	0	29.18507078	16.75598361	0	0
Trim12c	7:111493631-111495162	0.360086235	6.92182E-06	0.00537003	12.51832645	32.01124768	0	0	43	12	0	0	37.24416533	12.82914049
Adrbk1	19:4292645-4292736	0.388056196	7.02012E-06	0.005428011	11.61143052	31.92950117	0	0	24	24	0	0	20.78744111	25.65828099
2210404J11Rik	17:15180108-15181286	0.017261907	7.29133E-06	0.005618862	293.2212707	0.915850645	170	175	524	340	160.0471623	195.4864754	453.859131	363.492314
Zmiz2	11:6295875-6296301	0.383825615	7.39856E-06	0.005682489	11.74007472	32.3140262	0	0	32	18	0	0	27.71658815	19.24371074
Gm12185_Olfr56_Tgtp1	11:48800433-48872300	0.300335693	7.8315E-06	0.005995024	15.02526613	34.20701151	0	0	41	23	0	0	35.51187857	24.58918594
Gnai2	9:107517046-107517942	0.019450311	7.94219E-06	0.006059627	256.5054586	-0.987102318	367	316	172	167	345.5135799	352.9927213	148.9766613	178.5388719
Rbm39	2:156003121-156004574	0.396952142	8.03981E-06	0.006113866	11.34991113	-32.64504776	15	28	0	0	14.12180844	31.27783607	0	0
Rbm39	2:155988617-155993273	0.394457103	8.1079E-06	0.006145358	11.42206305	32.71276843	0	0	33	16	0	0	28.58273153	17.10552066
Gm13242_Gm13212_Gm17609	4:145212110-145417645	0.370538959	8.2903E-06	0.006263008	12.16329998	-31.03689653	41	9	0	0	38.59960974	10.05359016	0	0
Gm16093_Pde7a	3:19127841-19130956	0.159675481	8.67473E-06	0.006532013	28.42682904	-3.256192738	55	46	6	5	51.77996428	51.3850164	5.196860278	5.345475205
Cd6	19:10865509-10865871	0.394114287	8.72679E-06	0.006549809	11.43204841	31.78175421	0	0	17	29	0	0	14.72443745	31.00375619
Srp54b	12:56284574-56358437	20.38572506	8.92592E-06	0.006677515	110.384063	37.12434653	0	0	0	413	0	0	0	441.536252
Pttg1	11:43239183-43239702	0.412837551	9.09877E-06	0.006784799	10.91108507	30.64685841	0	0	22	23	0	0	19.05515435	24.58918594
Cdc16	8:13767587-13771297	0.420896281	9.31408E-06	0.006922946	12.25110581	-30.48547716	39	11	0	0	36.71670195	12.28772131	0	0
Ctsa	2:164659492-164659819	0.401025669	9.44623E-06	0.006998596	11.23405125	-30.87937104	24	20	0	0	22.59489351	22.34131148	0	0
D4Wsu53e	4:134481347-134482649	0.017541232	9.72916E-06	0.007185113	287.9602362	-0.866329102	408	299	265	191	384.1131896	334.0026066	229.5279956	204.1971528
Gm4759	7:113584564-113672658	0.049833367	9.96841E-06	0.007338277	368.6698113	1.269083942	230	170	689	441	216.5343961	189.9011475	596.7727886	471.4709131
Vdac2	14:22650666-22651072	0.40619205	1.0091E-05	0.007404849	11.09046719	30.48337182	0	0	29	18	0	0	25.11815801	19.24371074
Gbp6	5:105709290-105760352	0.410317892	1.08522E-05	0.007938186	14.92019148	32.6602349	0	0	22	38	0	0	19.05515435	40.62561156
Kif23	9:61781077-61783186	0.351584204	1.1169E-05	0.008144065	12.82275395	30.31847549	0	0	37	18	0	0	32.04730505	19.24371074
Hepacam2	6:3417538-3417623	0.343830266	1.12341E-05	0.008165697	13.11359726	29.57034958	0	0	26	28	0	0	22.51972787	29.93466115
Sep-07	9:25104072-25104494	0.407682853	1.12726E-05	0.008167892	11.04971464	31.0718086	0	0	14	30	0	0	12.12600732	32.07285123
AI314180	4:58822597-58824242	0.386824765	1.15014E-05	0.008307556	11.64858426	31.69588817	0	0	18	29	0	0	15.59058083	31.00375619
Rpl7	1:16092852-16093626	18.64266993	1.17339E-05	0.00844899	55.32566837	34.96914462	0	0	0	207	0	0	0	221.3026735
Trim34a_Trim5	7:111427025-111636089	0.36499866	1.19478E-05	0.008576238	12.34892971	33.04930586	0	0	20	30	0	0	17.32286759	32.07285123
Actn1	12:81285886-81287833	0.425171995	1.22496E-05	0.008765544	10.5930734	31.85310569	0	0	23	21	0	0	19.92129773	22.45099586
Slc12a7	13:73900488-73900610	0.068079151	1.23143E-05	0.008784541	91.13619186	-1.859695855	123	163	35	34	115.7988292	182.0816885	30.31501829	36.3492314
Gm20529_Rnf123_Amigo3	9:107957881-107958367	0.734551403	1.30893E-05	0.009308569	6.119450324	-25.99852744	26	0	0	0	24.4778013	0	0	0
Arfrp1	2:181099408-181099923	0.420624679	1.33619E-05	0.009473188	10.70813341	31.61708054	0	0	26	19	0	0	22.51972787	20.31280578
Osgep	14:51536379-51536906	0.412326666	1.37859E-05	0.009733482	10.92466926	30.46679938	0	0	27	19	0	0	23.38587125	20.31280578
Pdk1	2:71733856-71738040	0.369120267	1.38135E-05	0.009733482	12.21030014	32.29931348	0	0	28	23	0	0	24.25201463	24.58918594
Macf1	4:123067843-123068293	0.409924735	1.38611E-05	0.009737257	10.98899136	33.52745959	0	0	31	16	0	0	26.85044477	17.10552066
Skap1	11:96572237-96592438	0.400463484	1.40261E-05	0.00982324	11.24990012	-33.20350577	30	15	0	0	28.24361688	16.75598361	0	0
Atp5f1	3:105745981-105746721	0.410429654	1.40999E-05	0.009844998	10.97540717	29.26865857	0	0	26	20	0	0	22.51972787	21.38190082
Fcrl1	3:87185311-87185682	0.448265078	1.44738E-05	0.010070583	10.04494169	31.09708601	0	0	18	23	0	0	15.59058083	24.58918594
Ppp1cb	5:32786151-32787631	0.416178538	1.45104E-05	0.010070583	10.82307609	-31.2635543	27	16	0	0	25.41925519	17.87304918	0	0
Hbb-b1	7:110975809-110975961	0.338277109	1.48046E-05	0.010243909	13.3301331	30.23769518	0	0	27	28	0	0	23.38587125	29.93466115
Was	X:7665034-7665849	0.417395193	1.48745E-05	0.010261477	10.79137834	-30.11663875	15	26	0	0	14.12180844	29.04370492	0	0
H13	2:152511922-152514400	0.4085501	1.50102E-05	0.010324168	11.02614509	31.88389986	0	0	25	21	0	0	21.65358449	22.45099586
Smad4	18:73808616-73809516	0.419177118	1.53718E-05	0.010541375	10.74528714	31.2435249	0	0	20	24	0	0	17.32286759	25.65828099
H2-Q1	17:35458035-35531755	0.005914148	1.54516E-05	0.010564693	1137.535642	0.499946249	723	824	1615	1450	680.6711669	920.4620328	1398.821558	1550.18781
Safb	17:56739855-56740320	0.435555701	1.6148E-05	0.010975691	10.33938382	32.36063963	0	0	28	16	0	0	24.25201463	17.10552066
Trbc1	6:41488591-41497012	19.96775826	1.61169E-05	0.010975691	135.3339976	-37.49328159	575	0	0	0	541.3359902	0	0	0
Tuba1b	15:98763422-98781918	20.50044039	1.62163E-05	0.010989661	104.771314	37.51119574	0	0	0	392	0	0	0	419.0852561
Dgka	10:128157422-128157772	0.404842414	1.63326E-05	0.01103607	11.12762092	32.60371171	0	0	23	23	0	0	19.92129773	24.58918594
Apol7b	15:77255101-77359253	0.42828359	1.68007E-05	0.01131914	10.51575566	-32.53243658	34	9	0	0	32.00943247	10.05359016	0	0
Tmie	9:110776465-110785217	0.394924438	1.6856E-05	0.011323324	11.40847886	30.33729069	0	0	28	20	0	0	24.25201463	21.38190082
Appl2	10:83080174-83087363	0.481016742	1.79076E-05	0.01199475	9.358180428	32.18201549	0	0	21	18	0	0	18.18901097	19.24371074
H2-Q4	17:35520231-35565237	0.007563391	1.82501E-05	0.012188721	801.9352075	0.572363994	433	536	1227	1065	407.649537	598.7471476	1062.757927	1138.586219
Herc4	10:62750757-62751890	0.434350734	1.84597E-05	0.012293118	10.36819802	-32.97506553	31	11	0	0	29.18507078	12.28772131	0	0
Gramd1a	7:31928586-31928680	0.458097618	1.8531E-05	0.012305004	9.82840585	32.56889128	0	0	17	23	0	0	14.72443745	24.58918594
Eif4a2	16:23108924-23109266	0.397377341	1.88294E-05	0.012408244	11.33770596	-30.78218976	28	17	0	0	26.36070909	18.99011475	0	0
Rpl19	11:97889247-97889664	0.495100681	1.8848E-05	0.012408244	9.090906668	31.5057275	0	0	21	17	0	0	18.18901097	18.1746157
Rpl22	4:151700617-151701589	20.47000068	1.88252E-05	0.012408244	106.9095041	32.6331812	0	0	0	400	0	0	0	427.6380164
Rbm3	X:7721073-7721300	0.121798586	1.90572E-05	0.012510183	37.4125706	-2.585277918	85	44	15	7	80.02358117	49.15088525	12.9921507	7.483665287
H2-Q8	17:35531571-35562515	18.73684771	1.93576E-05	0.012671283	55.2947459	-37.18933692	0	198	0	0	0	221.1789836	0	0
Chd4	6:125060050-125060270	0.422617803	1.96717E-05	0.012840435	10.6573955	32.48587956	0	0	27	18	0	0	23.38587125	19.24371074
Adcy7	8:90815554-90818925	0.459828421	1.98818E-05	0.012940917	9.791252118	33.62702979	0	0	23	18	0	0	19.92129773	19.24371074
Klra9_Klra7	6:130174178-130248796	0.491281936	2.03331E-05	0.013197375	16.09076235	32.47489699	0	0	20	44	0	0	17.32286759	47.04018181
Phc3	3:30864857-30868295	0.425715387	2.10608E-05	0.01363128	10.57948922	31.02873271	0	0	18	25	0	0	15.59058083	26.72737603
Ralgapb	2:158318528-158318670	0.432875028	2.11744E-05	0.013666429	10.40370592	31.72516857	0	0	32	13	0	0	27.71658815	13.89823553
Rpl23	11:97639680-97642687	0.464623293	2.1952E-05	0.01412873	9.689776287	30.35481184	0	0	25	16	0	0	21.65358449	17.10552066
Ptpn6	6:124678468-124678798	0.449921929	2.25666E-05	0.014481508	10.00778796	31.93080359	0	0	24	18	0	0	20.78744111	19.24371074
Rps3	7:106628470-106630781	21.30938681	2.26258E-05	0.014481508	175.3315867	35.50016567	0	0	0	656	0	0	0	701.3263469
Skap1	11:96402800-96553430	0.423010145	2.37863E-05	0.015182103	10.64746442	-33.1255584	31	12	0	0	29.18507078	13.40478689	0	0
Sigirr	7:148281216-148282518	0.059245379	2.41473E-05	0.01536997	78.27492367	1.647143359	52	28	159	89	48.9556026	31.27783607	137.7167974	95.14945865
Slfn9	11:82798193-82830154	0.438269936	2.43944E-05	0.015484459	10.27506172	32.21544075	0	0	24	19	0	0	20.78744111	20.31280578
Ms4a4b	19:11532342-11535746	0.391920261	2.49168E-05	0.015772634	11.49637051	33.0637288	0	0	21	26	0	0	18.18901097	27.79647107
Leng8	7:4094911-4095222	0.434003236	2.51373E-05	0.015868562	10.37653755	30.22133389	0	0	22	21	0	0	19.05515435	22.45099586
Ubl7	9:57762480-57763575	0.447662355	2.60288E-05	0.016386493	10.05852588	31.49278606	0	0	23	19	0	0	19.92129773	20.31280578
Igkv3-12	6:70468292-70522914	0.640843259	2.65656E-05	0.016678835	7.017038685	30.83108949	0	0	25	6	0	0	21.65358449	6.414570246
Grk6	13:55553197-55553597	0.444830379	2.67085E-05	0.01672298	10.12284798	30.93434937	0	0	27	16	0	0	23.38587125	17.10552066
Slc12a7	13:73870785-73900302	0.073779441	2.7108E-05	0.016927117	62.43155892	-1.930166703	99	101	27	19	93.20393571	112.823623	23.38587125	20.31280578
Rap1b	10:117258702-117261649	0.44771961	2.77503E-05	0.017281403	10.05723388	-31.61649684	19	20	0	0	17.88762403	22.34131148	0	0
Parvg	15:84165084-84168221	0.455131916	2.87322E-05	0.017844657	9.892727949	30.64782567	0	0	21	20	0	0	18.18901097	21.38190082
Gabarap	11:69808018-69808106	0.455131916	2.88576E-05	0.017849364	9.892727949	29.16658521	0	0	21	20	0	0	18.18901097	21.38190082
Mitd1	1:37936465-37936841	0.430783758	2.88947E-05	0.017849364	10.45444384	30.34295617	0	0	31	14	0	0	26.85044477	14.96733057
Shisa5	9:108957350-108958491	18.91675666	2.91083E-05	0.017933227	50.82648361	-34.40295346	0	182	0	0	0	203.3059344	0	0
H2-Q4	17:35520532-35520686	0.016962601	2.92385E-05	0.017965397	729.319638	-0.812206239	614	903	819	581	578.0526922	1008.710213	709.371428	621.1442189
5830417I10Rik_Syt11	3:88624005-88698777	20.61864567	2.94027E-05	0.018018211	194.6657246	38.71292544	0	0	899	0	0	0	778.6628983	0
Ldha	7:54106428-54109352	0.457665802	2.98609E-05	0.01825048	9.837719278	-30.48757485	24	15	0	0	22.59489351	16.75598361	0	0
Stk38	17:29117467-29118976	0.063976584	2.99961E-05	0.018284609	72.30211039	-1.747747055	92	122	42	28	86.61375844	136.282	36.37802195	29.93466115
Lck	4:129235434-129235967	0.456840243	3.18499E-05	0.019363395	9.855574217	31.51469081	0	0	27	15	0	0	23.38587125	16.03642562
Rpl18	7:52975006-52975723	0.396825381	3.29005E-05	0.019949498	11.35355484	-30.09079413	34	12	0	0	32.00943247	13.40478689	0	0
Tmem131	1:36871262-36872299	0.445425462	3.29872E-05	0.019949559	10.10926379	32.43442898	0	0	22	20	0	0	19.05515435	21.38190082
Pde3b	7:121652426-121655218	0.483628165	3.31643E-05	0.019951895	9.307442513	32.67501744	0	0	22	17	0	0	19.05515435	18.1746157
Srp54b	12:56288905-56363172	20.26447775	3.30848E-05	0.019951895	95.05923592	36.91945681	0	0	439	0	0	0	380.2369437	0
Sidt1	16:44258154-44259481	0.437119363	3.41055E-05	0.020464693	10.30223009	33.04458366	0	0	34	11	0	0	29.44887491	11.76004545
Dapk2	9:66098192-66098881	0.221796412	3.44365E-05	0.020609673	20.39355077	3.728583515	0	5	47	33	0	5.585327869	40.70873885	35.28013635
Fbxl3	14:103494758-103498572	0.463975608	3.47207E-05	0.020672384	9.703360471	30.37912735	0	0	30	12	0	0	25.98430139	12.82914049
Mboat7	7:3635519-3640124	0.454914751	3.47184E-05	0.020672384	9.897471074	-30.66230304	29	11	0	0	27.30216299	12.28772131	0	0
H2-T23_A930015D03Rik_A930015D03Rik	17:36167790-36193524	0.023984571	3.48926E-05	0.020721189	1300.011517	0.928114929	758	706	2124	1738	713.6220532	788.6482951	1839.688538	1858.087181
C130026I21Rik_A530040E14Rik	1:85110154-85257398	20.47648518	3.50911E-05	0.020785497	106.3749566	34.55012061	0	0	0	398	0	0	0	425.4998263
Herc1	9:66293967-66295818	0.438847508	3.53239E-05	0.020869694	10.26147754	34.0660647	0	0	19	23	0	0	16.45672421	24.58918594
Cep110	2:35013821-35014464	0.446022147	3.57009E-05	0.021038519	10.09567961	32.47962758	0	0	17	24	0	0	14.72443745	25.65828099
Acaa1b	9:119063123-119064862	0.486268216	3.6801E-05	0.021631454	9.256704597	29.70926426	0	0	23	16	0	0	19.92129773	17.10552066
Mndal_Mnda	1:175832173-175956658	0.015479506	3.75207E-05	0.021998378	331.917083	0.731678369	283	133	618	353	266.4314526	148.5697213	535.2766086	377.3905495
Ccnl2	4:155196034-155196113	0.478333396	3.81888E-05	0.022333286	9.41089525	-30.20864102	21	16	0	0	19.77053182	17.87304918	0	0
Pitpnm2	5:124572683-124572897	0.47392993	3.90112E-05	0.022756452	9.498701088	-32.05573052	19	18	0	0	17.88762403	20.10718033	0	0
Ddx39_Cd97	8:86248175-86248336	0.481713125	3.91349E-05	0.022770992	9.344596245	30.52528665	0	0	16	22	0	0	13.85829408	23.5200909
Atp9b	18:81074112-81083868	0.456840243	3.94674E-05	0.022906623	9.855574217	33.41837434	0	0	27	15	0	0	23.38587125	16.03642562
Dock8	19:25206726-25214558	0.476917578	3.96162E-05	0.022935176	9.438949292	-33.06785143	14	22	0	0	13.18035454	24.57544262	0	0
BC006779	2:180972910-180973180	0.479122371	4.02323E-05	0.023233496	9.39533416	30.97949426	0	0	15	23	0	0	12.9921507	24.58918594
Pdcd4	19:53985512-53987304	0.528517472	4.09523E-05	0.023590168	11.11763555	32.5472693	0	0	39	10	0	0	33.77959181	10.69095041
BC005537	13:24896808-24897816	0.455131916	4.11552E-05	0.023634177	9.892727949	29.2521304	0	0	21	20	0	0	18.18901097	21.38190082
Stat1	1:52189477-52193722	0.447662355	4.12339E-05	0.023634177	10.05852588	31.75803244	0	0	23	19	0	0	19.92129773	20.31280578
Mark2	19:7352576-7353591	0.467714952	4.18656E-05	0.023936753	9.625454188	32.24189459	0	0	21	19	0	0	18.18901097	20.31280578
Gm12185_9930111J21Rik1	11:48780329-48852172	20.330688	4.4291E-05	0.025260805	116.5313595	36.31075541	0	0	0	436	0	0	0	466.1254379
Gtf2i	5:134750465-134751985	0.479122371	4.58431E-05	0.026081424	9.39533416	33.1450581	0	0	15	23	0	0	12.9921507	24.58918594
Ccnl1	3:65755476-65759121	0.475877936	4.61388E-05	0.026120706	9.459656259	30.26844156	0	0	19	20	0	0	16.45672421	21.38190082
Hba-a1	11:32183982-32196559	0.115463288	4.60506E-05	0.026120706	684.3640701	38.72566997	0	0	1430	1402	0	0	1238.585033	1498.871248
Smg1	7:125312198-125312401	0.445425462	4.70192E-05	0.026553844	10.10926379	32.9034642	0	0	22	20	0	0	19.05515435	21.38190082
Zfp626	7:28593323-28629407	0.398101192	4.73914E-05	0.026698635	11.3169884	31.41774077	0	0	14	31	0	0	12.12600732	33.14194627
Thy1	9:43853035-43854039	0.456932848	4.76106E-05	0.026756704	9.853568155	-31.57351439	30	10	0	0	28.24361688	11.17065574	0	0
Daf2	1:132314743-132354722	20.21409348	4.99443E-05	0.027913419	96.90543853	-36.58750148	0	347	0	0	0	387.6217541	0	0
Sidt1	16:44258154-44261803	0.456214151	4.9998E-05	0.027913419	9.8691584	32.9822488	0	0	32	11	0	0	27.71658815	11.76004545
Snx3	10:42245855-42248116	0.477746583	5.00323E-05	0.027913419	9.422502527	29.64118337	0	0	25	15	0	0	21.65358449	16.03642562
Cd74	18:60963664-60967885	0.462213369	5.09376E-05	0.028349827	9.740514203	30.31657057	0	0	24	17	0	0	20.78744111	18.1746157
Rnf181	6:72310628-72310868	0.482003774	5.13447E-05	0.028507549	9.338938288	-29.89360747	29	9	0	0	27.30216299	10.05359016	0	0
Gbp6	5:105706961-105759970	0.419177118	5.21033E-05	0.028859244	10.74528714	32.1878606	0	0	20	24	0	0	17.32286759	25.65828099
Coro1a	7:133843971-133844097	0.483628165	5.27028E-05	0.029113866	9.307442513	32.03197736	0	0	22	17	0	0	19.05515435	18.1746157
H2-Q4	17:35520775-35565780	21.11552029	5.28867E-05	0.029113866	140.3152275	37.30325059	0	0	648	0	0	0	561.26091	0
H2-Q8	17:35531134-35562052	0.016610858	5.29421E-05	0.029113866	306.2630654	0.849766601	137	147	476	486	128.9791838	164.2086394	412.2842487	519.58019
D4Wsu53e	4:134481347-134481691	0.035562374	5.44457E-05	0.029869449	133.4648796	1.199346439	80	68	222	178	75.31631168	75.96045902	192.2838303	190.2989173
C330007P06Rik_Gm14541	X:34379167-34622681	0.707418877	5.49308E-05	0.029992759	6.354813798	-35.40608521	27	0	0	0	25.41925519	0	0	0
Ptdss1	13:67054500-67057376	0.491636104	5.48261E-05	0.029992759	9.155228767	31.45737244	0	0	25	14	0	0	21.65358449	14.96733057
Srp54b_Srp54a	12:56203541-56206603	0.497185067	5.64278E-05	0.030593131	10.47185274	-33.04730809	35	8	0	0	32.95088636	8.936524591	0	0
Srp54b_Srp54a	12:56203541-56281663	0.497186019	5.64284E-05	0.030593131	10.47185274	-33.04730808	35	8	0	0	32.95088636	8.936524591	0	0
Srp54b_Srp54a	12:56203541-56356954	0.497186674	5.64287E-05	0.030593131	10.47185274	-33.04730807	35	8	0	0	32.95088636	8.936524591	0	0
Sfxn5	6:85239225-85239755	0.594028247	5.66976E-05	0.030666736	7.571890377	-30.59846914	12	17	0	0	11.29744675	18.99011475	0	0
Ncl	1:88247610-88249084	0.481713125	5.72379E-05	0.030886508	9.344596245	31.29906111	0	0	16	22	0	0	13.85829408	23.5200909
Car12	9:66561740-66565366	0.40905162	5.79723E-05	0.031209669	11.01256091	30.22708119	0	0	20	25	0	0	17.32286759	26.72737603
Stxbp2	8:3635939-3636184	0.492901596	5.8752E-05	0.031555706	9.131628856	-31.92074487	21	15	0	0	19.77053182	16.75598361	0	0
Fcer1g	1:173161399-173161985	0.458401122	5.90299E-05	0.031631266	9.821870401	-27.79227119	18	20	0	0	16.94617013	22.34131148	0	0
Gm6034_Gm11127_BC023719	17:36193759-36203318	0.03723255	5.99943E-05	0.032073407	127.1428747	-0.486362184	109	125	168	113	102.6184747	139.6331967	145.5120878	120.8077396
Ctdnep1	11:69798036-69802114	0.504261299	6.04191E-05	0.032225773	8.925108738	28.65491925	0	0	19	18	0	0	16.45672421	19.24371074
Ctse	1:133560907-133564613	0.338277109	6.29787E-05	0.033513411	13.3301331	30.61566984	0	0	27	28	0	0	23.38587125	29.93466115
5830417I10Rik_Syt11	3:88619614-88623652	20.54319439	6.37742E-05	0.033813701	182.7562531	38.62787871	0	0	844	0	0	0	731.0250125	0
Daf2	1:132314737-132354716	19.65439819	6.38365E-05	0.033813701	93.27497541	-36.53443096	0	334	0	0	0	373.0999017	0	0
Hnrnpa2b1	6:51414546-51416188	20.0295144	6.49151E-05	0.034306119	123.5658239	-34.71974753	525	0	0	0	494.2632954	0	0	0
Zgpat_Lime1	2:181114884-181117191	0.502736956	6.81292E-05	0.035922312	8.952277105	30.95030481	0	0	29	10	0	0	25.11815801	10.69095041
Selplg	5:114269679-114269739	0.472540129	7.12929E-05	0.037504622	9.526755131	-34.32429402	12	24	0	0	11.29744675	26.80957377	0	0
Man2b1	8:87611216-87614813	0.495838645	7.19737E-05	0.037708201	9.077322484	31.13788931	0	0	16	21	0	0	13.85829408	22.45099586
Ndrg3	2:156795874-156817497	0.485038229	7.20072E-05	0.037708201	9.280274146	30.38149324	0	0	12	25	0	0	10.39372056	26.72737603
Crebzf	7:97593242-97593934	0.510821226	7.30189E-05	0.038151285	8.810048724	31.02080656	0	0	16	20	0	0	13.85829408	21.38190082
Icam2	11:106244309-106249360	0.351298513	7.33137E-05	0.038218666	12.83324084	4.925729969	2	0	25	26	1.882907792	0	21.65358449	27.79647107
Dtx1	5:121133381-121133695	0.465272797	7.39213E-05	0.038361843	9.676192104	31.73779363	0	0	20	20	0	0	17.32286759	21.38190082
Thrap3	4:125871648-125878189	0.485558556	7.38612E-05	0.038361843	9.270288781	31.27237313	0	0	28	12	0	0	24.25201463	12.82914049
Nsd1	13:55361808-55362904	0.465272797	7.44416E-05	0.038458624	9.676192104	30.96467431	0	0	20	20	0	0	17.32286759	21.38190082
Rps11	7:52377928-52378258	19.53050223	7.44085E-05	0.038458624	89.21276811	35.38360628	0	0	412	0	0	0	356.8510724	0
Ifi204	1:175682175-175790306	0.980045798	7.54225E-05	0.038791391	19.97911528	-32.99263466	22	53	0	0	20.71198571	59.20447541	0	0
Mob4	1:55188203-55201967	0.475877936	7.5335E-05	0.038791391	9.459656259	29.73200525	0	0	19	20	0	0	16.45672421	21.38190082
Csrp1	1:137616770-137635976	0.475198379	7.79577E-05	0.040006023	9.473240442	29.12760391	0	0	24	16	0	0	20.78744111	17.10552066
Tcf3	10:79873161-79875590	0.493093516	7.87433E-05	0.040319354	9.1280604	30.86466681	0	0	15	22	0	0	12.9921507	23.5200909
Apobec3	15:79737822-79741536	0.482926216	8.03481E-05	0.041049882	9.321026696	31.86515042	0	0	27	13	0	0	23.38587125	13.89823553
Msn	X:93291582-93304125	0.522819645	8.05507E-05	0.04106231	8.607097063	30.64494787	0	0	20	16	0	0	17.32286759	17.10552066
Hbb-b2	7:110962086-110976096	0.455755026	8.11252E-05	0.041173018	9.879143765	32.00722672	0	0	16	24	0	0	13.85829408	25.65828099
Ncor1	11:62151196-62151654	0.500667276	8.09995E-05	0.041173018	8.989430837	33.4290156	0	0	23	15	0	0	19.92129773	16.03642562
Uba7	9:107880353-107880606	0.49712432	8.18438E-05	0.041446441	9.053752936	31.85667904	0	0	27	12	0	0	23.38587125	12.82914049
Mycbp2	14:103517365-103519832	0.484332167	8.28246E-05	0.041851123	9.293858329	33.18637921	0	0	17	21	0	0	14.72443745	22.45099586
Dgki	6:36844801-36863632	0.507907502	8.52801E-05	0.04271715	8.860786639	30.93478549	0	0	15	21	0	0	12.9921507	22.45099586
Igkv3-10	6:70522675-70613579	0.089264672	8.50926E-05	0.04271715	51.35639871	1.63366945	11	15	117	72	10.35599286	16.75598361	101.3387754	76.97484296
Impdh1	6:29153186-29153348	0.49712432	8.49704E-05	0.04271715	9.053752936	32.10341796	0	0	27	12	0	0	23.38587125	12.82914049
Rad23a	8:87362210-87362455	0.525077698	8.52024E-05	0.04271715	8.569943331	29.94505744	0	0	26	11	0	0	22.51972787	11.76004545
Ms4a4c	19:11492189-11535746	0.460464522	8.62116E-05	0.043090099	9.777667934	33.31750745	0	0	18	22	0	0	15.59058083	23.5200909
Pstpip1	9:55971600-55972404	0.504261299	8.65732E-05	0.043177155	8.925108738	32.02442233	0	0	19	18	0	0	16.45672421	19.24371074
9930021J03Rik	19:29809695-29828089	0.499411459	8.83943E-05	0.043895411	9.012125264	-30.88933184	11	23	0	0	10.35599286	25.6925082	0	0
Sub1	15:11920830-11923543	0.515318941	8.83339E-05	0.043895411	8.73285887	-30.54129048	11	22	0	0	10.35599286	24.57544262	0	0
Ctsw	19:5467915-5468402	0.55291908	8.94718E-05	0.044266965	8.136871641	31.13547178	0	0	24	11	0	0	20.78744111	11.76004545
Trmt2a	16:18251518-18251641	0.491397993	8.95268E-05	0.044266965	9.159682899	-30.38617666	14	21	0	0	13.18035454	23.45837705	0	0
Usp37_Rqcd1	1:74563827-74565474	0.475877936	8.983E-05	0.044321778	9.459656259	29.97657305	0	0	19	20	0	0	16.45672421	21.38190082
Csde1	3:102853651-102854962	0.495838645	9.01397E-05	0.044379543	9.077322484	32.47733918	0	0	16	21	0	0	13.85829408	22.45099586
Trim34a	7:111396664-111397200	0.019865113	9.26792E-05	0.045532574	566.7568893	0.952128756	387	340	1088	543	364.3426578	379.8022951	942.3639971	580.5186073
Tor1aip1	1:157860504-157869429	0.520581002	9.29085E-05	0.045548115	8.644250794	30.24545704	0	0	14	21	0	0	12.12600732	22.45099586
Cd47	16:49895574-49898152	0.481016742	9.58947E-05	0.046812848	9.358180428	31.31522816	0	0	21	18	0	0	18.18901097	19.24371074
Fastkd2	1:63784011-63784109	0.490910637	9.57669E-05	0.046812848	9.16881295	34.03458459	0	0	30	10	0	0	25.98430139	10.69095041
Rpl23	11:97639463-97639578	0.549504916	9.64128E-05	0.046930504	8.187609556	30.1092898	0	0	23	12	0	0	19.92129773	12.82914049
Sun2	15:79559984-79560519	0.537127575	9.6543E-05	0.046930504	8.376977034	32.42943675	0	0	14	20	0	0	12.12600732	21.38190082
Rasa3	8:13589188-13590201	0.510821226	9.68181E-05	0.046965131	8.810048724	32.28914965	0	0	16	20	0	0	13.85829408	21.38190082
Eif5	12:112780450-112780990	0.512976228	9.86775E-05	0.047766563	8.772894992	29.60576878	0	0	22	15	0	0	19.05515435	16.03642562
Klhl3	13:58117908-58120157	0.499914822	0.00010228	0.049406368	9.003015021	30.15522615	0	0	28	11	0	0	24.25201463	11.76004545
Trim34a_Trim12a_Trim34b	7:111462908-111500769	0.586032815	0.00010295	0.049626112	7.675545093	-32.8720335	16	14	0	0	15.06326234	15.63891803	0	0
Dgkz	2:91781164-91782446	0.521998912	0.000105319	0.050661943	8.620681246	32.56914323	0	0	25	12	0	0	21.65358449	12.82914049
Anxa11	14:26703471-26983061	0.710955273	0.000106933	0.051331368	6.323116045	-32.13558897	15	10	0	0	14.12180844	11.17065574	0	0
Bzw2	12:36861542-36865716	0.533905751	0.000108768	0.052103658	8.42771495	31.70163645	0	0	13	21	0	0	11.25986394	22.45099586
Smarca4	9:21474100-21474805	0.519767304	0.000109256	0.052228674	8.657834978	30.78481084	0	0	19	17	0	0	16.45672421	18.1746157
Trim34a_Trim12a_Trim34b	7:111448899-111449349	0.003993504	0.000109752	0.052357597	2218.953683	0.439282851	1905	1393	3592	2259	1793.469672	1556.072344	3111.18702	2415.085698
Trim21	7:109708582-109710301	0.549333413	0.000114188	0.054361014	8.19017496	-26.87572823	17	15	0	0	16.00471623	16.75598361	0	0
Ap4s1	12:52818137-52821622	0.029403449	0.000115455	0.054738178	163.4317939	0.465133757	179	133	185	165	168.5202474	148.5697213	160.2365252	176.4006818
Tln1	4:43564159-43565703	0.540388665	0.000115242	0.054738178	8.326239119	33.17121885	0	0	15	19	0	0	12.9921507	20.31280578
H2-Bl_BC023719_Gm8810	17:36204297-36257559	0.546132805	0.00011937	0.05647793	8.238347472	30.35151072	0	0	22	13	0	0	19.05515435	13.89823553
Glyr1	16:5048879-5049184	0.522221132	0.000119928	0.056625624	8.616998989	-32.17275437	20	14	0	0	18.82907792	15.63891803	0	0
Gm10814_Capn1	19:6014267-6015105	0.561769477	0.000122565	0.057752304	8.008227443	29.55170406	0	0	16	17	0	0	13.85829408	18.1746157
Naip6	13:101058142-101116005	0.497868357	0.000122942	0.057791089	9.040168753	31.1787926	0	0	22	16	0	0	19.05515435	17.10552066
Ndrg3	2:156775875-156795772	0.525908186	0.000123149	0.057791089	8.556359147	30.27174007	0	0	21	15	0	0	18.18901097	16.03642562
Nrf1	6:30040146-30040268	0.379696982	0.000123815	0.057985474	11.86839724	-5.389692741	22	23	0	1	20.71198571	25.6925082	0	1.069095041
Rab3gap2	1:187089515-187090779	0.507907502	0.000124376	0.058130197	8.860786639	32.15575741	0	0	15	21	0	0	12.9921507	22.45099586
Nelf	2:24912696-24913772	0.57632522	0.000130159	0.060632507	7.805275782	29.87456748	0	0	20	13	0	0	17.32286759	13.89823553
Rhof_Gm17627	5:123570624-123581875	0.539511676	0.000130256	0.060632507	8.339823302	29.12455142	0	0	20	15	0	0	17.32286759	16.03642562
Galnt1	18:24431241-24438444	0.613097821	0.000131319	0.061004208	9.379197496	-30.75099624	9	26	0	0	8.473085065	29.04370492	0	0
Tcf7_Gm16953	11:52070603-52074022	0.507907502	0.000134287	0.062257516	8.860786639	32.83913047	0	0	15	21	0	0	12.9921507	22.45099586
Bin1	18:32567407-32572074	0.561769477	0.000137818	0.06363804	8.008227443	31.90682213	0	0	16	17	0	0	13.85829408	18.1746157
Lsg1	16:30574692-30577884	0.520581002	0.000137777	0.06363804	8.644250794	30.2875111	0	0	14	21	0	0	12.12600732	22.45099586
Btnl6_Btnl6	17:34650609-34650691	0.295988274	0.000138602	0.063872206	15.24743547	-28.35681646	28	31	0	0	26.36070909	34.62903279	0	0
Pkn1	8:86208115-86208599	0.52987668	0.000140193	0.064476446	8.492037048	31.38809211	0	0	17	18	0	0	14.72443745	19.24371074
Kif1b	4:148644009-148644825	0.484332167	0.000141802	0.064834694	9.293858329	31.24770237	0	0	17	21	0	0	14.72443745	22.45099586
Tle3	9:61249864-61251258	19.50731314	0.000141651	0.064834694	82.66285246	-33.8944273	0	296	0	0	0	330.6514099	0	0
Zbtb44	9:30869710-30871814	0.526741314	0.000141816	0.064834694	8.542774964	29.41330237	0	0	16	19	0	0	13.85829408	20.31280578
Hdac4	1:93909393-93926531	0.609387134	0.000142235	0.064897379	7.380429822	-32.54962349	10	18	0	0	9.414538961	20.10718033	0	0
Rpl8	15:76735101-76735247	0.568953944	0.000142708	0.064984658	7.906751613	30.31636819	0	0	18	15	0	0	15.59058083	16.03642562
Irf2	8:47825290-47891824	0.55291908	0.000145635	0.066186671	8.136871641	32.08057046	0	0	24	11	0	0	20.78744111	11.76004545
Gm11710	11:114885746-114896503	0.533905751	0.00014743	0.066738965	8.42771495	30.94008569	0	0	13	21	0	0	11.25986394	22.45099586
Gm11710	11:114885746-114907149	0.533905751	0.00014743	0.066738965	8.42771495	30.94008563	0	0	13	21	0	0	11.25986394	22.45099586
Lnpep	17:17668242-17674005	0.522819645	0.00014876	0.067209226	8.607097063	30.98920333	0	0	20	16	0	0	17.32286759	17.10552066
Gm13139_Gm16889_Gm17317	4:146550876-146630925	0.562468352	0.000151226	0.068189568	7.998242079	32.3745862	0	0	32	4	0	0	27.71658815	4.276380164
5033414D02Rik	19:29430815-29432806	0.542801977	0.000152426	0.068256578	8.289085387	32.48174361	0	0	21	14	0	0	18.18901097	14.96733057
Hmha1	10:79488231-79488900	0.536830138	0.000152765	0.068256578	8.381635515	-32.45387036	19	14	0	0	17.88762403	15.63891803	0	0
Ms4a6c	19:11545431-11551274	0.560821515	0.000153152	0.068256578	8.021811627	32.63512427	0	0	21	13	0	0	18.18901097	13.89823553
Rbm39	2:156003121-156004615	0.00937288	0.000152431	0.068256578	605.8332095	0.565691168	523	444	810	686	492.3803876	495.9771148	701.5761376	733.3991982
Trim12c	7:111490159-111490391	0.024677089	0.000151743	0.068256578	863.4509658	0.937731606	553	527	1354	1096	520.6240045	588.6935574	1172.758136	1171.728165
Zgpat_Lime1	2:181115390-181117191	0.557309019	0.000153073	0.068256578	8.072549542	30.79617849	0	0	20	14	0	0	17.32286759	14.96733057
Birc6_Gm16978	17:74999307-74999429	0.511607029	0.000154245	0.068610917	8.79646454	31.70475841	0	0	11	24	0	0	9.527577177	25.65828099
Ube4b_A930028C08Rik	4:148734485-148735392	0.530296426	0.000155489	0.069031139	8.48529023	-29.68334808	23	11	0	0	21.65343961	12.28772131	0	0
Sp100	1:87570346-87571229	0.542801977	0.000156171	0.069200541	8.289085387	31.87075631	0	0	21	14	0	0	18.18901097	14.96733057
Arhgef1	7:25710338-25710462	0.54458043	0.000159134	0.070378036	8.26191702	32.37236477	0	0	11	22	0	0	9.527577177	23.5200909
Rasa3	8:13614637-13677392	0.54703155	0.000162242	0.071615301	8.224763288	32.19143981	0	0	17	17	0	0	14.72443745	18.1746157
Dgkd	1:89828617-89830686	0.584157257	0.000163578	0.072067108	9.716944654	31.64193549	0	0	35	8	0	0	30.31501829	8.552760328
Gm14085	2:122311826-122312379	0.004523957	0.000168707	0.074184634	1757.503306	-0.375313252	2354	1594	1711	1451	2216.182471	1780.602525	1481.971323	1551.256905
Als2cl	9:110794400-110795344	0.560821515	0.000174817	0.076725091	8.021811627	31.96656958	0	0	21	13	0	0	18.18901097	13.89823553
Slc12a7	13:73921197-73921966	0.519583947	0.000175473	0.076866489	8.660901908	-33.01861242	19	15	0	0	17.88762403	16.75598361	0	0
Pafah1b1	11:74497070-74497152	0.303964712	0.000177508	0.07761055	14.84470818	4.143994319	0	3	40	20	0	3.351196721	34.64573519	21.38190082
Fau	19:6059199-6059393	0.548598003	0.000183219	0.079955557	8.20119374	30.64575561	0	0	28	8	0	0	24.25201463	8.552760328
Selplg	5:114269559-114269649	0.537843418	0.000189969	0.082744709	8.365786638	-34.07611732	13	19	0	0	12.23890065	21.2242459	0	0
Rasa3	8:13598290-13677392	0.558245092	0.000191723	0.083351141	8.058965359	32.16070434	0	0	15	18	0	0	12.9921507	19.24371074
Malat1	19:5795785-5796388	0.497868357	0.000192387	0.083482174	9.040168753	31.99903818	0	0	22	16	0	0	19.05515435	17.10552066
Zfp511	7:147223320-147223420	0.541698351	0.000193518	0.083815022	8.306034842	-29.96402249	8	23	0	0	7.531631168	25.6925082	0	0
Csde1	3:102847161-102847538	0.548598003	0.000196567	0.084976002	8.20119374	32.3411652	0	0	28	8	0	0	24.25201463	8.552760328
BC002059	17:17107990-17174608	0.490378735	0.000197864	0.085376473	9.178798315	31.53419979	0	0	14	23	0	0	12.12600732	24.58918594
Ly6a	15:74826993-74942027	0.462213369	0.000198261	0.08538773	9.740514203	32.52295304	0	0	24	17	0	0	20.78744111	18.1746157
Pip4k2a	2:18810817-18827855	0.580083203	0.000199651	0.085779013	7.754537867	32.33031568	0	0	21	12	0	0	18.18901097	12.82914049
Ttc7	17:87708184-87719619	0.580083203	0.000199914	0.085779013	7.754537867	31.94598254	0	0	21	12	0	0	18.18901097	12.82914049
Commd3	2:18594230-18595541	0.564407893	0.000201035	0.086099664	7.970660363	-28.68744308	22	10	0	0	20.71198571	11.17065574	0	0
Patl2_B2m	2:121978472-121980897	19.7911652	0.000205299	0.087762698	84.725782	33.89127954	0	0	0	317	0	0	0	338.903128
Park7	4:150275203-150279358	0.584918601	0.000207224	0.088421844	7.690215768	29.88484178	0	0	17	15	0	0	14.72443745	16.03642562
Rpl32	6:115757920-115758715	0.003427226	0.000209457	0.08920916	3142.204132	-0.228628051	4532	2895	2999	2311	4266.669057	3233.904836	2597.563996	2470.67864
Diap1	18:38020167-38049351	0.578250455	0.000211581	0.089454169	7.779199808	-31.33090831	20	11	0	0	18.82907792	12.28772131	0	0
Gm3345_Gimap1	6:48690521-48691801	0.51514956	0.000211585	0.089454169	8.73574126	29.64133097	0	0	28	10	0	0	24.25201463	10.69095041
Ikbke	1:133160212-133162215	0.577326556	0.000211047	0.089454169	7.791691598	33.32055848	0	0	15	17	0	0	12.9921507	18.1746157
Trim68	7:109828210-109828650	0.581097698	0.000211077	0.089454169	7.740953683	30.05756027	0	0	16	16	0	0	13.85829408	17.10552066
Trim34a_Trim12a_Trim34b	7:111450777-111452669	0.005418727	0.000213155	0.089953002	1675.714919	0.480902311	1357	1080	2559	1873	1277.552937	1206.43082	2216.460909	2002.415012
Podnl1	8:86653278-86654400	0.329325735	0.000213826	0.090071192	13.6946423	4.181801976	3	0	39	17	2.824361688	0	33.77959181	18.1746157
Rnf145	11:44362501-44365250	0.539511676	0.000215224	0.090494472	8.339823302	31.67875516	0	0	20	15	0	0	17.32286759	16.03642562
Usp3	9:66387593-66387868	0.626624624	0.000219372	0.092070695	7.176764102	-31.87683187	21	8	0	0	19.77053182	8.936524591	0	0
Cd209d	8:3877130-3877879	0.217988215	0.000219972	0.092154822	20.75307511	27.31310225	0	0	44	42	0	0	38.11030871	44.90199172
Rap1gds1	3:138619283-138619363	0.610064872	0.000221906	0.092796181	7.372204092	31.22178293	0	0	18	13	0	0	15.59058083	13.89823553
Pabpc1	15:36531164-36532369	0.59088461	0.000225831	0.094266546	7.612309485	31.41022306	0	0	8	22	0	0	6.929147038	23.5200909
Rnf213	11:119341261-119342043	0.532196473	0.000227895	0.094955954	8.454883317	33.6140623	0	0	23	13	0	0	19.92129773	13.89823553
Dgka	10:128170502-128170620	0.553840401	0.00022884	0.095177451	8.123287458	32.38416742	0	0	19	15	0	0	16.45672421	16.03642562
Rbm25	12:85012394-85012857	0.573604211	0.000229637	0.095337131	7.842429514	31.65502289	0	0	14	18	0	0	12.12600732	19.24371074
Smyd1_Krcc1	6:71221834-71232201	0.589392763	0.000233875	0.096921812	7.631642173	-28.60482667	17	13	0	0	16.00471623	14.52185246	0	0
Ep400	5:111125066-111127770	0.560821515	0.000234638	0.097063365	8.021811627	32.09900955	0	0	21	13	0	0	18.18901097	13.89823553
Ppp2r3c	12:56385864-56388907	0.561769477	0.000235979	0.097443105	8.008227443	28.74945246	0	0	16	17	0	0	13.85829408	18.1746157
