# Supplementary material for: The RNA-binding protein hnRNPLL induces a T cell alternative splicing program delineated by differential intron retention in polyadenylated RNA
Source: Genome Biol. 2014 Jan 29;15(1):R26. doi: 10.1186/gb-2014-15-1-r26 (PMC4053824; doi:10.1186/gb-2014-15-1-r26)
Supplement: Additional file 5 — R log files for DEXSeq analysis of finding differential intron/exon and junction usage. [file gb-2014-15-1-r26-S5.zip]

Archive with 5 entries (4 files):
- log-dexseq-introns-300bp-with-exons.r
- __MACOSX/
- __MACOSX/._log-dexseq-introns-300bp-with-exons.r
- log-dexseq-junction-counts.r
- __MACOSX/._log-dexseq-junction-counts.r
