# Supplementary material for: The RNA-binding protein hnRNPLL induces a T cell alternative splicing program delineated by differential intron retention in polyadenylated RNA
Source: Genome Biol. 2014 Jan 29;15(1):R26. doi: 10.1186/gb-2014-15-1-r26 (PMC4053824; doi:10.1186/gb-2014-15-1-r26)
Supplement: Additional file 5 — R log files for DEXSeq analysis of finding differential intron/exon and junction usage. [file gb-2014-15-1-r26-S5.zip › log-dexseq-introns-300bp-with-exons.r]

## R log file for finding differential intron/exon usage between OT1 wt vs OT1 thu using DEXSeq
## by Vicky Cho

## as most of introns would be empty/close to zero, suggested to include exons as well as introns when estimating dispersion!

##--use TRT and parallelise 
##-- The difference of TRT and normal version; 
##-- in the "normal" functions, the model matrices used to fit the glms are prepared for each exon, such that each exon bin is treated individually, independently of which exon you are testing. 
##-- in the "TRT" implementation, the same model matrix is used for all the exons. This reduces the model and allows to use DEXSeq with a large number of samples/exons.

library("DEXSeq")

count.path="./count_intron"
sample.condition=c("1","1","2","2")
sample.names<-c("OT1wtTcd8_s26_intron_300bp","OT1wtTcd8_s27_intron_300bp","OT1thuTcd8_s28_intron_300bp","OT1thuTcd8_s29_intron_300bp")
samples<-data.frame(condition=sample.condition,type=rep("single-end",length(sample.names)))  
rownames(samples)<-sample.names

intron.data.table<-lapply(file.path(count.path, paste(rownames(samples), "count", sep=".")),function(x) read.table(x,header=F,stringsAsFactors=F))
intron.dcounts <- sapply(intron.data.table, `[[`, "V2")
rownames(intron.dcounts) <- intron.data.table[[1]][, 1]
intron.dcounts <- intron.dcounts[substr(rownames(intron.dcounts), 1, 1) != "_",]	## remove the last 4 rows
intron.genesrle <- sapply(strsplit(rownames(intron.dcounts), ":"), "[[", 1)
intron.ids<-paste("Intron", sapply(strsplit(rownames(intron.dcounts), ":"), function(x) {return(x[2])}), sep = "")

count.path="./count_exon/"
sample.condition=c("1","1","2","2")
sample.names<-c("OT1wtTcd8_s26_exon","OT1wtTcd8_s27_exon","OT1thuTcd8_s28_exon","OT1thuTcd8_s29_exon")
samples<-data.frame(condition=sample.condition,type=rep("single-end",length(sample.names)))  
rownames(samples)<-sample.names

exon.data.table<-lapply(file.path(count.path, paste(rownames(samples), "count", sep=".")),function(x) read.table(x,header=F,stringsAsFactors=F))
exon.dcounts <- sapply(exon.data.table, `[[`, "V2")
rownames(exon.dcounts) <- exon.data.table[[1]][, 1]
exon.dcounts <- exon.dcounts[substr(rownames(exon.dcounts), 1, 1) != "_",]	## remove the last 4 rows
exon.genesrle <- sapply(strsplit(rownames(exon.dcounts), ":"), "[[", 1)
exon.ids<-paste("Exon", sapply(strsplit(rownames(exon.dcounts), ":"), function(x) {return(x[2])}), sep = "")

##-- combind exon and intron count data, select expressed genes only, then remove rows of all zeros across samples!!
load("genes.expressed.20.rda")

count.data.exon.and.intron<-rbind(intron.dcounts,exon.dcounts)
colnames(count.data.exon.and.intron)<-c("OT1wtTcd8_s26","OT1wtTcd8_s27","OT1thuTcd8_s28","OT1thuTcd8_s29")
geneids<-c(intron.genesrle,exon.genesrle)
exonids<-c(intron.ids,exon.ids)

design<-data.frame(condition=sample.condition,type=rep("single-end",length(sample.names)))  
rownames(design)<-colnames(count.data.exon.and.intron)

geneids.index.expressed<-which(geneids %in% genes.expressed.20)
count.data.exon.and.intron<-count.data.exon.and.intron[geneids.index.expressed,]
geneids<-geneids[geneids.index.expressed]
exonids<-exonids[geneids.index.expressed]

row.sum<-apply(count.data.exon.and.intron,1,sum)
rm<-which(row.sum==0)

ecs<-newExonCountSet(countData = count.data.exon.and.intron[-rm,], design = design, geneIDs = geneids[-rm], exonIDs = exonids[-rm])
ecs<-estimateSizeFactors(ecs)
sizeFactors(ecs)

ecs<-estimateDispersionsTRT(ecs,nCores=7,minCount=10)

ecs<-fitDispersionFunction(ecs)
ecs<-testForDEUTRT(ecs)
ecs<-estimatelog2FoldChanges(ecs)
ecs.DEU.res<-DEUresultTable(ecs)

save(ecs,file="ecs.DEU.calculated.RData")

#-- significant introns/exons at FDR 0.1
ecs.DEU.res.sig<-subset(ecs.DEU.res,padjust<0.1,select=-1)

#-- add Genename column
load("ensemblID2geneName.rda")

replace.ens.id<-function(id.in){
   id.sub<-gsub(":.*","",id.in)
   gsub(id.sub,ensemblID2geneName$external_gene_id[which(ensemblID2geneName$ensembl_gene_id==id.sub)],id.in)
}
 
ecs.DEU.res.sig$Genename<-unlist(lapply(rownames(ecs.DEU.res.sig),function(x) gsub(":.*","",replace.ens.id(x))))

#-- add intron/exon location
intron.gff<-read.delim(file="./gff/dexseq.test.intron.300bp.gff",stringsAsFactors=F,header=F)
exon.gff<-read.delim(file="./gff/dexseq_prepared_annotation.gff",stringsAsFactors=F,header=F)

get.loc<-function(gff.table,intronID){
   #--input: gff table
   #--input: intronID eg) ENSMUSG00000000326:Intron0053
   #--output: "chr:start-end"
   ensID<-gsub(":.*","",intronID)
   exon<-any(grep("Exon",intronID))
   if(exon){
      intID<-gsub(".*Exon","",intronID)
   }else{
      intID<-gsub(".*Intron","",intronID)
   }	
   tmp<-paste("exonic_part_number ",intID,"; gene_id ",ensID,sep="")
   res<-gff.table[grep(tmp,gff.table$V9),c(1,4,5)]
   paste(res[1],":",res[2],"-",res[3],sep="")
}
 
tmp.loc<-unlist(lapply(rownames(ecs.DEU.res.sig),function(x) get.loc(rbind(intron.gff,exon.gff),x)))
ecs.DEU.res.sig$loc<-tmp.loc

## attach raw counts to the table
ecs.DEU.res.sig.new<-cbind(ecs.DEU.res.sig,counts(ecs[rownames(ecs.DEU.res.sig),]))#,counts(ecs[rownames(ecs.DEU.res.sig),],normalized=T))

## sort with padjust and write/save
ecs.DEU.res.sig.new.sort<-ecs.DEU.res.sig.new[sort(ecs.DEU.res.sig.new$padjust,decreasing=F,index.return=T)$ix,]

save(ecs.DEU.res.sig.new.sort,file="ecs.DEU.res.sig.new.sort.rda")

options("scipen"=100,"digits"=4)
write.table(ecs.DEU.res.sig.new.sort,file="Diff_Intron_Exon_Usage_Result_table.txt",sep="\t",quote=F,col.names=T,row.names=F)
