# Supplementary material for: The RNA-binding protein hnRNPLL induces a T cell alternative splicing program delineated by differential intron retention in polyadenylated RNA
Source: Genome Biol. 2014 Jan 29;15(1):R26. doi: 10.1186/gb-2014-15-1-r26 (PMC4053824; doi:10.1186/gb-2014-15-1-r26)
Supplement: Additional file 5 — R log files for DEXSeq analysis of finding differential intron/exon and junction usage. [file gb-2014-15-1-r26-S5.zip › log-dexseq-junction-counts.r]

## R log file for finding differential junction usage between OT1 wt vs OT1 thu, using DEXSeq
## by Vicky Cho

library("DEXSeq")

## 1) create newExonCountSet (ecs) using junction count data --> (no multi-gene matched junction counts)
load("./count_junction/OT1.new.tophat.junction.data.mat.rda")

data.junction.count<-OT1.new.tophat.junction.data.mat

samples<-data.frame(condition=c("a","a","b","b"),type=rep("single-end",4))	#"a"=OT1_WT, "b"=OT1_THU
rownames(samples)<-c("OT1_new_s26","OT1_new_s27","OT1_new_s28","OT1_new_s29")	

OT1.dexseq.junction.ecs<-newExonCountSet(countData=data.junction.count,
					  design=samples,
					  geneIDs=gsub("_junction.*","",rownames(data.junction.count)),
					  exonIDs=gsub(".*_junction_","",rownames(data.junction.count)))


## 2) Normalisation of Dataset then test for differential exon usage using DEXseq
##---> use fData(ecs) to access the feature info, eg. geneID,exonID,testable,dispBeforeSharing,dispFitted,dispersion,pvalue,padjust,chr,start,end,strand,transcripts
##---> use counts(ecs) to access the count data

## 2-1) estimateSizeFactors(): normalise for different coverage depths
ecs<-estimateSizeFactors(OT1.dexseq.junction.ecs)
sizeFactors(ecs)

## 2-2) estimateExonDispersionsForModelFrame() 

##--- set minCount=2 and maxExon=200
ecs<-estimateDispersions(ecs,minCount=2,maxExon=200)
table(fData(ecs)$testable)

ecs<-fitDispersionFunction(ecs)

head(fData(ecs)$dispBeforeSharing)
ecs@dispFitCoefs

head(fData(ecs)$dispFitted)
head(fData(ecs)$dispersion)

## output normalised count data by size factor
ecs.normalised.counts.by.size.factor<-counts(ecs,normalized=T)

save(ecs.normalised.counts.by.size.factor,file="OT1.new.junction.count.normalised.by.size.factor.rda")
write.table(ecs.normalised.counts.by.size.factor,file="OT1.new.junction.count.normalised.by.size.factor.txt",sep="\t",quote=F,col.names=T,row.names=T)

## 2-3) Testing for differential exon usage
##	For each gene, we fit a generalised linear model with the formula a) sample + exon + condition * I(exon==exonID)
##	and compare a) to the smaller model(the null model) b) sample + exon + condition
##	and the deviance of both fits are compared using a chi^2-distribution.
##	The actual test (includes a call to modelFrameForeGene) is performed by the function testGeneForDEU() -> the function fills in the $pvalue,$padjust columns in fData(ecs)

ecs<-testForDEU(ecs)
exonIDs(ecs)<-gsub(":","_",exonIDs(ecs),fixed=T)
ecs<-estimatelog2FoldChanges(ecs)
ecs.DEU.res<-DEUresultTable(ecs)

save(ecs,file="ecs.DEU.calculated.RData")

###----- set threshold base on padjust) <0.1
ecs.DEU.res.sig<-subset(ecs.DEU.res,padjust<0.1,select=-1)

ecs.DEU.res.sig<-ecs.DEU.res.sig[sort(ecs.DEU.res.sig$padjust,index.return=T)$ix,]

## attach raw counts and normalised counts to the table
ecs.DEU.res.sig<-cbind(ecs.DEU.res.sig,counts(ecs[rownames(ecs.DEU.res.sig),]),counts(ecs[rownames(ecs.DEU.res.sig),],normalized=T))
colnames(ecs.DEU.res.sig)[7:10]<-paste("Count_raw",colnames(ecs.DEU.res.sig)[7:10],sep="_")
colnames(ecs.DEU.res.sig)[11:14]<-paste("Count_normalised",colnames(ecs.DEU.res.sig)[11:14],sep="_")

ecs.DEU.res.sig$exonID<-gsub("_",":",ecs.DEU.res.sig$exonID,fixed=T)

#--add geneID
ecs.DEU.res.sig<-cbind(geneIDs(ecs)[rownames(ecs.DEU.res.sig)],ecs.DEU.res.sig)
colnames(ecs.DEU.res.sig)[1]<-"geneID"

save(ecs.DEU.res.sig,file="ecs.DEU.res.sig.rda")
options("scipen"=10,"digits"=4)
write.table(ecs.DEU.res.sig,file="Diff_Junction_Usage_Result_table.txt",sep="\t",quote=F,col.names=T,row.names=F)
